# Supplementary material for: Spatial Proximity and Similarity of the Epigenetic State of Genome Domains
Source: PLoS One. 2012 Apr 4;7(4):e33947. doi: 10.1371/journal.pone.0033947 (PMC3319547; doi:10.1371/journal.pone.0033947)
Supplement: Table S2 — The list of DNA fragments clustered into 4, 8, 16, 32, and 64 groups by the spatial proximity. (XLS) [file pone.0033947.s027.xls]

## Sheet: Sheet1
Genome region			Corresponding cluster number when divided into
	4 clusters	8 clusters	16 clusters	32 clusters	64 clusters
chr10:1-999999	1	1	1	1	1
chr10:1000000-1999999	2	2	2	2	2
chr10:10000000-10999999	3	3	3	3	3
chr10:100000000-100999999	4	4	4	4	4
chr10:101000000-101999999	2	2	5	5	5
chr10:102000000-102999999	1	5	6	6	6
chr10:103000000-103999999	1	5	6	6	6
chr10:104000000-104999999	1	5	6	6	6
chr10:105000000-105999999	1	1	1	1	7
chr10:106000000-106999999	3	3	3	3	8
chr10:107000000-107999999	3	3	7	7	9
chr10:108000000-108999999	3	3	3	3	8
chr10:109000000-109999999	3	3	7	7	9
chr10:11000000-11999999	4	6	8	8	10
chr10:110000000-110999999	3	3	7	7	9
chr10:111000000-111999999	3	3	3	3	8
chr10:112000000-112999999	4	4	4	4	4
chr10:113000000-113999999	3	3	7	7	9
chr10:114000000-114999999	4	4	4	9	11
chr10:115000000-115999999	4	4	4	4	4
chr10:116000000-116999999	4	4	4	9	11
chr10:117000000-117999999	3	3	7	7	9
chr10:118000000-118999999	4	4	4	10	12
chr10:119000000-119999999	4	4	4	4	4
chr10:12000000-12999999	1	1	1	1	7
chr10:120000000-120999999	2	2	2	11	13
chr10:121000000-121999999	2	2	5	5	5
chr10:122000000-122999999	4	4	4	4	4
chr10:123000000-123999999	2	2	2	2	2
chr10:124000000-124999999	2	2	2	2	2
chr10:125000000-125999999	2	2	5	5	5
chr10:126000000-126999999	2	2	5	5	5
chr10:127000000-127999999	4	4	9	12	14
chr10:128000000-128999999	4	4	9	12	15
chr10:129000000-129999999	4	4	9	12	15
chr10:13000000-13999999	2	2	5	5	5
chr10:130000000-130999999	4	4	9	12	15
chr10:131000000-131999999	4	4	9	12	15
chr10:132000000-132999999	4	4	9	12	15
chr10:133000000-133999999	4	6	8	13	16
chr10:134000000-134999999	2	2	2	2	17
chr10:14000000-14999999	2	2	5	5	5
chr10:15000000-15999999	2	2	2	2	2
chr10:16000000-16999999	4	4	4	10	12
chr10:17000000-17999999	4	4	4	10	12
chr10:18000000-18999999	4	4	9	12	18
chr10:19000000-19999999	3	3	7	7	19
chr10:2000000-2999999	4	6	8	13	20
chr10:20000000-20999999	3	3	3	3	3
chr10:21000000-21999999	4	4	4	10	12
chr10:22000000-22999999	4	4	4	10	12
chr10:23000000-23999999	4	6	8	13	20
chr10:24000000-24999999	4	4	9	12	18
chr10:25000000-25999999	4	4	9	12	18
chr10:26000000-26999999	4	4	4	10	12
chr10:27000000-27999999	4	6	8	8	10
chr10:28000000-28999999	4	4	4	10	12
chr10:29000000-29999999	4	6	8	13	20
chr10:3000000-3999999	2	2	2	2	2
chr10:30000000-30999999	2	2	2	2	2
chr10:31000000-31999999	4	6	8	13	20
chr10:32000000-32999999	4	6	8	13	20
chr10:33000000-33999999	4	4	9	12	18
chr10:34000000-34999999	4	4	9	12	18
chr10:35000000-35999999	4	6	8	13	16
chr10:36000000-36999999	4	4	9	12	14
chr10:37000000-37999999	3	7	10	14	21
chr10:38000000-38999999	4	4	4	10	22
chr10:4000000-4999999	4	4	4	10	12
chr10:41000000-41999999	2	2	2	2	17
chr10:42000000-42999999	4	6	11	15	23
chr10:43000000-43999999	4	6	8	13	20
chr10:44000000-44999999	4	6	8	13	20
chr10:45000000-45999999	4	6	8	8	10
chr10:46000000-46999999	2	2	2	2	2
chr10:47000000-47999999	2	2	2	2	2
chr10:48000000-48999999	2	2	2	2	2
chr10:49000000-49999999	1	1	1	1	1
chr10:5000000-5999999	4	6	8	8	10
chr10:50000000-50999999	2	2	2	2	2
chr10:51000000-51999999	4	6	8	8	10
chr10:52000000-52999999	3	3	3	3	8
chr10:53000000-53999999	3	3	3	3	3
chr10:54000000-54999999	3	3	3	3	3
chr10:55000000-55999999	3	3	7	7	19
chr10:56000000-56999999	3	3	3	3	3
chr10:57000000-57999999	3	3	3	3	3
chr10:58000000-58999999	3	3	7	7	19
chr10:59000000-59999999	3	3	3	3	3
chr10:6000000-6999999	2	2	2	2	2
chr10:60000000-60999999	3	3	3	3	3
chr10:61000000-61999999	3	3	3	3	8
chr10:62000000-62999999	3	3	3	3	3
chr10:63000000-63999999	4	4	4	9	11
chr10:64000000-64999999	4	4	4	4	4
chr10:65000000-65999999	3	3	3	3	8
chr10:66000000-66999999	3	3	7	7	19
chr10:67000000-67999999	3	3	3	3	3
chr10:68000000-68999999	3	3	7	7	19
chr10:69000000-69999999	2	2	2	16	24
chr10:7000000-7999999	4	6	8	8	10
chr10:70000000-70999999	1	1	1	17	25
chr10:71000000-71999999	1	1	12	18	26
chr10:72000000-72999999	1	1	12	18	26
chr10:73000000-73999999	1	5	6	6	6
chr10:74000000-74999999	1	1	1	17	25
chr10:75000000-75999999	1	1	1	17	25
chr10:76000000-76999999	1	1	1	1	7
chr10:77000000-77999999	4	4	4	4	4
chr10:78000000-78999999	4	4	4	4	4
chr10:79000000-79999999	2	2	5	5	5
chr10:8000000-8999999	4	4	9	12	18
chr10:80000000-80999999	2	2	5	5	5
chr10:81000000-81999999	4	4	4	4	4
chr10:82000000-82999999	4	4	4	10	12
chr10:83000000-83999999	3	3	7	7	19
chr10:84000000-84999999	3	3	7	7	19
chr10:85000000-85999999	3	3	3	3	8
chr10:86000000-86999999	3	3	3	3	8
chr10:87000000-87999999	4	4	4	9	11
chr10:88000000-88999999	2	2	2	11	13
chr10:89000000-89999999	2	2	2	16	24
chr10:9000000-9999999	3	3	7	7	19
chr10:90000000-90999999	2	2	2	16	24
chr10:91000000-91999999	4	4	4	4	4
chr10:92000000-92999999	4	4	4	9	11
chr10:93000000-93999999	4	4	4	4	4
chr10:94000000-94999999	2	2	5	5	5
chr10:95000000-95999999	2	2	2	11	13
chr10:96000000-96999999	4	4	4	4	4
chr10:97000000-97999999	2	2	2	11	13
chr10:98000000-98999999	1	1	12	18	26
chr10:99000000-99999999	1	1	1	17	25
chr11:1-999999	1	5	6	6	27
chr11:1000000-1999999	1	5	6	6	27
chr11:10000000-10999999	2	2	2	2	2
chr11:100000000-100999999	3	3	7	7	9
chr11:101000000-101999999	4	4	4	9	11
chr11:102000000-102999999	3	3	3	3	8
chr11:103000000-103999999	3	3	7	7	9
chr11:104000000-104999999	3	3	7	7	9
chr11:105000000-105999999	3	3	7	7	9
chr11:106000000-106999999	3	3	3	3	8
chr11:107000000-107999999	4	4	4	4	4
chr11:108000000-108999999	4	4	4	9	11
chr11:109000000-109999999	4	4	4	4	4
chr11:11000000-11999999	2	2	2	2	2
chr11:110000000-110999999	4	4	4	4	4
chr11:111000000-111999999	2	2	2	11	13
chr11:112000000-112999999	4	4	4	4	4
chr11:113000000-113999999	4	4	4	9	11
chr11:114000000-114999999	4	4	4	9	11
chr11:115000000-115999999	2	2	2	11	13
chr11:116000000-116999999	1	1	1	17	25
chr11:117000000-117999999	1	5	6	6	6
chr11:118000000-118999999	1	5	6	6	28
chr11:119000000-119999999	1	1	1	17	25
chr11:12000000-12999999	4	6	8	8	10
chr11:120000000-120999999	1	1	1	17	25
chr11:121000000-121999999	4	4	4	4	4
chr11:122000000-122999999	2	2	2	2	2
chr11:123000000-123999999	4	4	4	9	11
chr11:124000000-124999999	2	2	2	11	13
chr11:125000000-125999999	2	2	5	5	5
chr11:126000000-126999999	4	4	4	4	4
chr11:127000000-127999999	4	4	4	4	4
chr11:128000000-128999999	4	4	4	4	4
chr11:129000000-129999999	2	2	2	11	13
chr11:13000000-13999999	4	4	4	10	12
chr11:130000000-130999999	4	4	4	4	4
chr11:131000000-131999999	4	4	4	4	4
chr11:132000000-132999999	4	4	9	12	15
chr11:133000000-133999999	4	6	8	13	16
chr11:14000000-14999999	4	4	4	10	12
chr11:15000000-15999999	4	4	4	10	12
chr11:16000000-16999999	4	4	4	9	11
chr11:17000000-17999999	2	2	2	2	2
chr11:18000000-18999999	2	2	5	5	5
chr11:19000000-19999999	4	6	8	8	10
chr11:2000000-2999999	1	5	6	6	27
chr11:20000000-20999999	4	4	4	10	12
chr11:21000000-21999999	3	3	3	3	3
chr11:22000000-22999999	3	3	3	3	8
chr11:23000000-23999999	3	3	7	7	19
chr11:24000000-24999999	3	3	7	7	19
chr11:25000000-25999999	3	3	7	7	19
chr11:26000000-26999999	3	3	3	3	3
chr11:27000000-27999999	3	3	3	3	8
chr11:28000000-28999999	3	3	3	3	3
chr11:29000000-29999999	3	3	7	7	19
chr11:3000000-3999999	1	1	1	1	7
chr11:30000000-30999999	3	3	3	3	3
chr11:31000000-31999999	3	3	3	3	8
chr11:32000000-32999999	4	6	8	8	10
chr11:33000000-33999999	2	2	2	2	2
chr11:34000000-34999999	2	2	2	2	2
chr11:35000000-35999999	4	6	8	8	10
chr11:36000000-36999999	4	4	4	10	12
chr11:37000000-37999999	3	3	7	7	19
chr11:38000000-38999999	3	3	7	7	19
chr11:39000000-39999999	3	3	3	3	3
chr11:4000000-4999999	4	4	4	4	4
chr11:40000000-40999999	3	3	7	7	19
chr11:41000000-41999999	3	3	7	7	19
chr11:42000000-42999999	3	3	7	7	19
chr11:43000000-43999999	4	4	4	10	12
chr11:44000000-44999999	2	2	2	2	2
chr11:45000000-45999999	1	1	1	1	1
chr11:46000000-46999999	1	1	1	1	7
chr11:47000000-47999999	1	1	1	1	7
chr11:48000000-48999999	3	7	10	14	29
chr11:49000000-49999999	3	7	10	14	21
chr11:5000000-5999999	4	4	4	4	4
chr11:50000000-50999999	3	7	10	14	29
chr11:51000000-51999999	4	4	9	12	18
chr11:54000000-54999999	3	7	10	14	29
chr11:55000000-55999999	3	3	3	3	3
chr11:56000000-56999999	4	4	9	12	14
chr11:57000000-57999999	4	6	8	13	20
chr11:58000000-58999999	4	4	4	10	12
chr11:59000000-59999999	4	6	8	8	10
chr11:6000000-6999999	4	6	8	8	10
chr11:60000000-60999999	1	1	12	18	26
chr11:61000000-61999999	1	5	6	6	6
chr11:62000000-62999999	1	1	12	18	26
chr11:63000000-63999999	1	5	6	19	30
chr11:64000000-64999999	1	5	6	19	30
chr11:65000000-65999999	1	5	6	19	30
chr11:66000000-66999999	1	5	6	19	30
chr11:67000000-67999999	1	1	1	1	7
chr11:68000000-68999999	1	5	6	6	6
chr11:69000000-69999999	1	5	6	6	6
chr11:7000000-7999999	4	4	4	4	4
chr11:70000000-70999999	1	1	12	18	31
chr11:71000000-71999999	1	1	1	1	7
chr11:72000000-72999999	1	5	6	6	28
chr11:73000000-73999999	1	1	12	18	26
chr11:74000000-74999999	1	1	12	18	26
chr11:75000000-75999999	1	1	1	17	25
chr11:76000000-76999999	1	1	1	17	25
chr11:77000000-77999999	2	2	2	2	2
chr11:78000000-78999999	4	4	4	4	4
chr11:79000000-79999999	3	3	3	3	8
chr11:8000000-8999999	2	2	5	5	5
chr11:80000000-80999999	3	3	7	7	9
chr11:81000000-81999999	3	3	3	3	8
chr11:82000000-82999999	4	4	4	4	4
chr11:83000000-83999999	3	3	7	7	9
chr11:84000000-84999999	3	3	7	7	9
chr11:85000000-85999999	4	4	4	4	4
chr11:86000000-86999999	3	3	3	3	8
chr11:87000000-87999999	3	3	7	7	9
chr11:88000000-88999999	3	3	7	7	9
chr11:89000000-89999999	3	3	7	7	9
chr11:9000000-9999999	2	2	5	5	5
chr11:90000000-90999999	3	3	7	7	9
chr11:91000000-91999999	3	3	7	7	9
chr11:92000000-92999999	3	3	3	3	8
chr11:93000000-93999999	4	4	4	9	11
chr11:94000000-94999999	4	4	4	4	4
chr11:95000000-95999999	4	4	4	9	11
chr11:96000000-96999999	3	3	7	7	9
chr11:97000000-97999999	3	3	7	7	9
chr11:98000000-98999999	3	3	7	7	9
chr11:99000000-99999999	3	3	7	7	9
chr12:1-999999	1	5	6	6	27
chr12:1000000-1999999	1	1	12	18	31
chr12:10000000-10999999	4	4	4	10	12
chr12:100000000-100999999	4	4	4	4	4
chr12:101000000-101999999	4	4	4	9	11
chr12:102000000-102999999	2	2	2	11	13
chr12:103000000-103999999	2	2	5	5	5
chr12:104000000-104999999	2	2	2	11	13
chr12:105000000-105999999	2	2	2	11	13
chr12:106000000-106999999	2	2	5	5	5
chr12:107000000-107999999	1	1	1	17	25
chr12:108000000-108999999	1	5	6	6	6
chr12:109000000-109999999	1	5	6	6	6
chr12:11000000-11999999	4	4	4	10	12
chr12:110000000-110999999	1	5	6	6	6
chr12:111000000-111999999	1	1	1	17	25
chr12:112000000-112999999	1	1	1	1	1
chr12:113000000-113999999	4	4	4	4	4
chr12:114000000-114999999	4	4	9	12	15
chr12:115000000-115999999	2	2	2	11	13
chr12:116000000-116999999	2	2	2	2	2
chr12:117000000-117999999	2	2	2	2	2
chr12:118000000-118999999	2	2	5	5	5
chr12:119000000-119999999	1	5	6	6	28
chr12:12000000-12999999	2	2	5	5	5
chr12:120000000-120999999	1	5	6	19	30
chr12:121000000-121999999	1	5	6	6	28
chr12:122000000-122999999	1	5	6	6	6
chr12:123000000-123999999	1	1	12	18	26
chr12:124000000-124999999	4	6	8	13	16
chr12:125000000-125999999	4	4	9	12	15
chr12:126000000-126999999	4	4	9	12	15
chr12:127000000-127999999	4	4	9	12	15
chr12:128000000-128999999	4	4	9	12	15
chr12:129000000-129999999	4	4	9	12	15
chr12:13000000-13999999	4	4	4	10	12
chr12:130000000-130999999	2	2	2	2	17
chr12:131000000-131999999	1	1	12	18	31
chr12:14000000-14999999	4	6	8	13	20
chr12:15000000-15999999	4	4	9	12	18
chr12:16000000-16999999	3	3	3	3	3
chr12:17000000-17999999	3	3	7	7	19
chr12:18000000-18999999	3	3	7	7	19
chr12:19000000-19999999	3	3	3	3	3
chr12:2000000-2999999	1	5	6	6	6
chr12:20000000-20999999	3	7	10	14	21
chr12:21000000-21999999	3	3	3	3	3
chr12:22000000-22999999	4	4	9	12	18
chr12:23000000-23999999	3	3	3	3	3
chr12:24000000-24999999	3	3	3	3	3
chr12:25000000-25999999	4	4	4	10	12
chr12:26000000-26999999	4	6	8	8	10
chr12:27000000-27999999	4	6	8	8	10
chr12:28000000-28999999	3	3	3	3	3
chr12:29000000-29999999	3	3	3	3	3
chr12:3000000-3999999	1	1	12	18	31
chr12:30000000-30999999	3	3	3	3	3
chr12:31000000-31999999	2	2	2	2	2
chr12:32000000-32999999	4	4	4	10	12
chr12:33000000-33999999	3	7	10	14	21
chr12:34000000-34999999	3	7	10	14	29
chr12:36000000-36999999	3	7	10	14	29
chr12:37000000-37999999	3	3	3	3	3
chr12:38000000-38999999	3	3	3	3	3
chr12:39000000-39999999	3	3	3	3	3
chr12:4000000-4999999	1	1	12	18	31
chr12:40000000-40999999	3	3	3	3	3
chr12:41000000-41999999	3	3	3	3	3
chr12:42000000-42999999	4	4	9	12	18
chr12:43000000-43999999	3	3	3	3	8
chr12:44000000-44999999	4	4	4	10	12
chr12:45000000-45999999	4	4	4	4	4
chr12:46000000-46999999	2	2	5	5	5
chr12:47000000-47999999	1	1	12	18	26
chr12:48000000-48999999	1	5	6	6	28
chr12:49000000-49999999	1	1	12	18	26
chr12:5000000-5999999	1	1	1	1	1
chr12:50000000-50999999	1	1	12	18	26
chr12:51000000-51999999	1	5	6	6	6
chr12:52000000-52999999	1	1	12	18	26
chr12:53000000-53999999	4	6	8	8	10
chr12:54000000-54999999	1	1	1	1	7
chr12:55000000-55999999	1	5	6	6	6
chr12:56000000-56999999	2	2	2	2	2
chr12:57000000-57999999	3	3	3	3	3
chr12:58000000-58999999	3	3	7	7	19
chr12:59000000-59999999	3	3	7	7	19
chr12:6000000-6999999	1	5	6	19	30
chr12:60000000-60999999	3	3	3	3	3
chr12:61000000-61999999	3	3	3	3	8
chr12:62000000-62999999	4	4	4	20	32
chr12:63000000-63999999	4	4	4	10	12
chr12:64000000-64999999	2	2	2	16	24
chr12:65000000-65999999	3	3	3	3	8
chr12:66000000-66999999	4	4	4	9	11
chr12:67000000-67999999	4	6	8	8	10
chr12:68000000-68999999	3	3	3	3	8
chr12:69000000-69999999	3	3	7	7	9
chr12:7000000-7999999	2	2	5	5	5
chr12:70000000-70999999	3	3	3	3	3
chr12:71000000-71999999	3	3	7	7	19
chr12:72000000-72999999	3	3	7	7	9
chr12:73000000-73999999	3	3	7	7	9
chr12:74000000-74999999	4	4	4	10	12
chr12:75000000-75999999	3	3	3	3	8
chr12:76000000-76999999	3	3	7	7	9
chr12:77000000-77999999	3	3	7	7	9
chr12:78000000-78999999	3	3	3	3	8
chr12:79000000-79999999	3	3	7	7	9
chr12:8000000-8999999	2	2	2	2	2
chr12:80000000-80999999	3	3	7	7	9
chr12:81000000-81999999	3	3	3	3	8
chr12:82000000-82999999	3	3	7	7	9
chr12:83000000-83999999	3	3	7	7	9
chr12:84000000-84999999	3	3	7	7	9
chr12:85000000-85999999	3	3	7	7	9
chr12:86000000-86999999	3	3	7	7	19
chr12:87000000-87999999	3	3	7	7	9
chr12:88000000-88999999	3	3	7	7	9
chr12:89000000-89999999	3	3	7	7	9
chr12:9000000-9999999	2	2	2	2	2
chr12:90000000-90999999	3	3	7	7	9
chr12:91000000-91999999	4	4	4	4	4
chr12:92000000-92999999	4	4	4	4	4
chr12:93000000-93999999	2	2	2	11	13
chr12:94000000-94999999	4	4	4	4	4
chr12:95000000-95999999	4	4	4	9	11
chr12:96000000-96999999	3	3	3	3	8
chr12:97000000-97999999	4	4	4	9	11
chr12:98000000-98999999	3	3	3	3	8
chr12:99000000-99999999	4	4	4	9	11
chr13:100000000-100999999	4	4	13	21	33
chr13:101000000-101999999	3	3	3	22	34
chr13:102000000-102999999	4	4	4	20	32
chr13:103000000-103999999	4	4	13	21	35
chr13:104000000-104999999	3	3	7	23	36
chr13:105000000-105999999	3	3	3	22	34
chr13:106000000-106999999	3	3	3	22	34
chr13:107000000-107999999	3	3	14	24	37
chr13:108000000-108999999	4	4	13	21	33
chr13:109000000-109999999	4	6	8	13	16
chr13:110000000-110999999	2	2	2	2	38
chr13:111000000-111999999	4	6	8	13	16
chr13:112000000-112999999	2	2	2	2	17
chr13:113000000-113999999	1	1	12	18	31
chr13:18000000-18999999	4	6	11	15	39
chr13:19000000-19999999	2	2	2	2	38
chr13:20000000-20999999	2	2	2	2	40
chr13:21000000-21999999	4	6	11	15	39
chr13:22000000-22999999	4	6	11	15	39
chr13:23000000-23999999	2	2	2	2	40
chr13:24000000-24999999	2	2	2	2	40
chr13:25000000-25999999	2	2	2	2	38
chr13:26000000-26999999	1	1	1	1	7
chr13:27000000-27999999	2	2	5	5	41
chr13:28000000-28999999	2	2	2	2	38
chr13:29000000-29999999	2	2	2	2	40
chr13:30000000-30999999	2	2	2	2	40
chr13:31000000-31999999	4	6	8	13	16
chr13:32000000-32999999	2	2	2	2	38
chr13:33000000-33999999	4	4	9	12	42
chr13:34000000-34999999	4	4	9	12	18
chr13:35000000-35999999	3	3	14	24	43
chr13:36000000-36999999	4	4	9	12	18
chr13:37000000-37999999	3	3	14	24	43
chr13:38000000-38999999	4	4	9	12	18
chr13:39000000-39999999	4	6	8	8	44
chr13:40000000-40999999	2	2	2	2	40
chr13:41000000-41999999	2	2	2	16	45
chr13:42000000-42999999	2	2	2	2	38
chr13:43000000-43999999	2	2	2	2	38
chr13:44000000-44999999	2	2	5	5	41
chr13:45000000-45999999	2	2	5	5	41
chr13:46000000-46999999	4	6	8	8	44
chr13:47000000-47999999	4	6	8	8	44
chr13:48000000-48999999	2	2	2	2	38
chr13:49000000-49999999	2	2	2	2	40
chr13:50000000-50999999	4	6	8	13	16
chr13:51000000-51999999	4	6	8	13	16
chr13:52000000-52999999	4	4	9	12	18
chr13:53000000-53999999	3	3	14	24	43
chr13:54000000-54999999	3	3	14	24	43
chr13:55000000-55999999	3	3	14	24	43
chr13:56000000-56999999	3	3	14	24	43
chr13:57000000-57999999	3	3	7	23	46
chr13:58000000-58999999	3	3	14	24	43
chr13:59000000-59999999	3	3	14	24	37
chr13:60000000-60999999	3	3	14	24	37
chr13:61000000-61999999	3	3	14	24	37
chr13:62000000-62999999	3	3	14	24	43
chr13:63000000-63999999	3	3	7	23	46
chr13:64000000-64999999	3	3	14	24	37
chr13:65000000-65999999	3	3	7	23	46
chr13:66000000-66999999	3	3	14	24	37
chr13:67000000-67999999	3	3	14	24	37
chr13:68000000-68999999	3	3	7	23	46
chr13:69000000-69999999	3	3	14	24	37
chr13:70000000-70999999	3	3	14	24	37
chr13:71000000-71999999	3	3	7	23	46
chr13:72000000-72999999	4	4	13	21	35
chr13:73000000-73999999	4	4	13	21	35
chr13:74000000-74999999	3	3	3	22	34
chr13:75000000-75999999	4	4	13	21	35
chr13:76000000-76999999	4	4	4	20	32
chr13:77000000-77999999	4	4	13	21	35
chr13:78000000-78999999	4	4	13	21	33
chr13:79000000-79999999	4	4	4	20	32
chr13:80000000-80999999	3	3	7	23	46
chr13:81000000-81999999	3	3	7	23	46
chr13:82000000-82999999	3	3	14	24	37
chr13:83000000-83999999	3	3	7	23	46
chr13:84000000-84999999	3	3	14	24	37
chr13:85000000-85999999	3	3	14	24	37
chr13:86000000-86999999	3	3	14	24	37
chr13:87000000-87999999	3	3	14	24	37
chr13:88000000-88999999	3	3	14	24	37
chr13:89000000-89999999	3	3	14	24	37
chr13:90000000-90999999	3	3	14	24	37
chr13:91000000-91999999	3	3	7	23	36
chr13:92000000-92999999	3	3	7	23	36
chr13:93000000-93999999	3	3	3	22	34
chr13:94000000-94999999	4	4	4	20	32
chr13:95000000-95999999	4	4	13	21	33
chr13:96000000-96999999	4	4	13	21	33
chr13:97000000-97999999	2	2	2	16	24
chr13:98000000-98999999	2	2	2	16	45
chr13:99000000-99999999	2	2	2	16	24
chr14:100000000-100999999	4	6	11	25	47
chr14:101000000-101999999	1	1	1	1	7
chr14:102000000-102999999	1	5	6	6	28
chr14:103000000-103999999	1	5	6	6	6
chr14:104000000-104999999	1	5	6	19	30
chr14:105000000-105999999	1	5	6	6	27
chr14:18000000-18999999	4	6	8	13	16
chr14:19000000-19999999	4	6	8	13	16
chr14:20000000-20999999	4	6	11	25	47
chr14:21000000-21999999	2	2	2	2	2
chr14:22000000-22999999	1	5	6	6	6
chr14:23000000-23999999	1	1	1	1	7
chr14:24000000-24999999	4	4	9	12	14
chr14:25000000-25999999	3	7	10	14	21
chr14:26000000-26999999	3	7	10	14	21
chr14:27000000-27999999	3	7	10	14	21
chr14:28000000-28999999	3	7	10	14	21
chr14:29000000-29999999	3	7	10	14	21
chr14:30000000-30999999	4	6	8	13	20
chr14:31000000-31999999	4	4	9	12	18
chr14:32000000-32999999	3	3	3	3	3
chr14:33000000-33999999	4	4	9	12	14
chr14:34000000-34999999	2	2	5	5	5
chr14:35000000-35999999	4	4	9	12	18
chr14:36000000-36999999	3	7	10	14	21
chr14:37000000-37999999	3	7	10	14	21
chr14:38000000-38999999	4	4	9	12	18
chr14:39000000-39999999	3	3	3	3	3
chr14:40000000-40999999	3	7	10	14	21
chr14:41000000-41999999	3	3	7	7	19
chr14:42000000-42999999	3	7	10	14	21
chr14:43000000-43999999	3	7	10	14	21
chr14:44000000-44999999	3	3	3	3	3
chr14:45000000-45999999	3	7	10	14	21
chr14:46000000-46999999	3	7	10	14	21
chr14:47000000-47999999	3	7	10	14	21
chr14:48000000-48999999	3	7	10	14	21
chr14:49000000-49999999	2	2	5	5	5
chr14:50000000-50999999	2	2	2	11	13
chr14:51000000-51999999	4	6	8	8	10
chr14:52000000-52999999	4	6	8	8	10
chr14:53000000-53999999	4	4	4	4	4
chr14:54000000-54999999	2	2	5	5	5
chr14:55000000-55999999	4	4	4	4	4
chr14:56000000-56999999	4	4	4	10	12
chr14:57000000-57999999	4	6	8	8	10
chr14:58000000-58999999	4	6	8	8	10
chr14:59000000-59999999	4	4	4	9	11
chr14:60000000-60999999	4	4	4	4	4
chr14:61000000-61999999	4	4	4	10	12
chr14:62000000-62999999	3	3	3	3	3
chr14:63000000-63999999	2	2	5	5	5
chr14:64000000-64999999	1	1	1	17	25
chr14:65000000-65999999	2	2	2	11	13
chr14:66000000-66999999	2	2	2	11	13
chr14:67000000-67999999	2	2	2	11	13
chr14:68000000-68999999	1	1	12	18	26
chr14:69000000-69999999	1	1	1	17	25
chr14:70000000-70999999	2	2	5	5	5
chr14:71000000-71999999	2	2	2	11	13
chr14:72000000-72999999	1	1	12	18	26
chr14:73000000-73999999	1	5	6	6	48
chr14:74000000-74999999	1	5	6	6	6
chr14:75000000-75999999	1	1	1	17	25
chr14:76000000-76999999	1	1	1	17	25
chr14:77000000-77999999	4	6	8	8	10
chr14:78000000-78999999	3	3	3	3	3
chr14:79000000-79999999	3	7	10	14	21
chr14:80000000-80999999	3	3	3	3	3
chr14:81000000-81999999	3	3	7	7	19
chr14:82000000-82999999	3	3	7	7	19
chr14:83000000-83999999	3	3	7	7	19
chr14:84000000-84999999	3	3	7	7	19
chr14:85000000-85999999	3	3	7	7	19
chr14:86000000-86999999	3	3	7	7	19
chr14:87000000-87999999	3	3	3	3	3
chr14:88000000-88999999	4	4	4	4	4
chr14:89000000-89999999	4	4	4	4	4
chr14:90000000-90999999	2	2	5	5	5
chr14:91000000-91999999	2	2	5	5	5
chr14:92000000-92999999	1	1	1	17	25
chr14:93000000-93999999	2	2	5	5	5
chr14:94000000-94999999	2	2	5	5	5
chr14:95000000-95999999	2	2	5	5	5
chr14:96000000-96999999	4	4	4	10	22
chr14:97000000-97999999	4	4	9	12	15
chr14:98000000-98999999	4	4	4	10	22
chr14:99000000-99999999	1	1	1	1	1
chr15:18000000-18999999	4	6	11	15	23
chr15:19000000-19999999	4	6	11	15	23
chr15:20000000-20999999	4	6	11	25	47
chr15:21000000-21999999	4	6	11	15	23
chr15:22000000-22999999	4	6	11	15	23
chr15:23000000-23999999	4	6	11	15	23
chr15:24000000-24999999	3	7	10	26	49
chr15:25000000-25999999	3	7	10	26	49
chr15:26000000-26999999	4	6	11	25	47
chr15:27000000-27999999	4	6	11	15	23
chr15:28000000-28999999	4	6	11	25	47
chr15:29000000-29999999	1	1	1	1	1
chr15:30000000-30999999	4	6	11	25	47
chr15:31000000-31999999	4	4	4	10	22
chr15:32000000-32999999	4	6	11	25	50
chr15:33000000-33999999	3	7	10	26	51
chr15:34000000-34999999	3	3	3	3	3
chr15:35000000-35999999	3	7	10	27	52
chr15:36000000-36999999	4	4	4	10	22
chr15:37000000-37999999	4	4	4	10	22
chr15:38000000-38999999	1	5	6	6	48
chr15:39000000-39999999	1	5	6	6	48
chr15:40000000-40999999	1	5	15	28	53
chr15:41000000-41999999	1	5	15	28	53
chr15:42000000-42999999	1	1	1	17	25
chr15:43000000-43999999	2	2	2	2	2
chr15:44000000-44999999	3	7	10	27	52
chr15:45000000-45999999	3	7	10	27	52
chr15:46000000-46999999	4	4	4	10	22
chr15:47000000-47999999	3	7	10	26	51
chr15:48000000-48999999	2	2	2	11	13
chr15:49000000-49999999	4	6	11	25	50
chr15:50000000-50999999	2	2	2	11	13
chr15:51000000-51999999	3	7	10	26	51
chr15:52000000-52999999	3	7	10	26	51
chr15:53000000-53999999	4	4	4	10	22
chr15:54000000-54999999	4	4	4	4	4
chr15:55000000-55999999	2	2	2	11	13
chr15:56000000-56999999	2	2	2	11	13
chr15:57000000-57999999	1	8	16	29	54
chr15:58000000-58999999	2	2	2	11	13
chr15:59000000-59999999	4	6	11	25	50
chr15:60000000-60999999	2	2	2	11	13
chr15:61000000-61999999	1	1	1	17	25
chr15:62000000-62999999	1	5	6	6	48
chr15:63000000-63999999	1	5	15	28	53
chr15:64000000-64999999	1	5	15	28	53
chr15:65000000-65999999	1	1	1	17	25
chr15:66000000-66999999	1	1	1	17	25
chr15:67000000-67999999	1	1	1	17	25
chr15:68000000-68999999	1	1	1	17	25
chr15:69000000-69999999	2	2	2	11	13
chr15:70000000-70999999	1	1	1	17	25
chr15:71000000-71999999	1	8	16	29	54
chr15:72000000-72999999	1	5	6	6	48
chr15:73000000-73999999	1	5	6	6	48
chr15:74000000-74999999	2	2	2	11	13
chr15:75000000-75999999	2	2	2	11	13
chr15:76000000-76999999	1	5	15	28	53
chr15:77000000-77999999	1	1	1	17	25
chr15:78000000-78999999	1	1	1	17	25
chr15:79000000-79999999	2	2	2	11	13
chr15:80000000-80999999	2	2	2	11	13
chr15:81000000-81999999	2	2	2	11	13
chr15:82000000-82999999	2	2	2	11	13
chr15:83000000-83999999	1	8	16	29	54
chr15:84000000-84999999	3	7	10	26	51
chr15:85000000-85999999	3	7	10	27	52
chr15:86000000-86999999	4	4	4	10	22
chr15:87000000-87999999	1	8	16	29	54
chr15:88000000-88999999	1	5	15	28	53
chr15:89000000-89999999	2	2	2	11	13
chr15:90000000-90999999	4	6	11	25	50
chr15:91000000-91999999	4	4	4	10	22
chr15:92000000-92999999	3	7	10	26	51
chr15:93000000-93999999	3	7	10	27	52
chr15:94000000-94999999	3	7	10	26	51
chr15:95000000-95999999	3	7	10	27	52
chr15:96000000-96999999	3	7	10	27	52
chr15:97000000-97999999	4	4	4	10	22
chr15:98000000-98999999	3	7	10	26	51
chr15:99000000-99999999	2	2	5	5	5
chr16:1-999999	1	5	6	6	48
chr16:1000000-1999999	1	5	6	6	48
chr16:10000000-10999999	1	8	16	29	54
chr16:11000000-11999999	1	5	15	28	53
chr16:12000000-12999999	1	8	16	29	54
chr16:13000000-13999999	4	6	11	25	50
chr16:14000000-14999999	1	8	16	29	54
chr16:15000000-15999999	1	8	16	30	55
chr16:16000000-16999999	1	8	16	29	54
chr16:17000000-17999999	1	8	16	29	54
chr16:18000000-18999999	1	8	16	29	54
chr16:19000000-19999999	1	8	16	29	54
chr16:2000000-2999999	1	5	6	6	48
chr16:20000000-20999999	1	8	16	29	54
chr16:21000000-21999999	1	8	16	30	55
chr16:22000000-22999999	1	8	16	30	55
chr16:23000000-23999999	1	8	16	30	55
chr16:24000000-24999999	1	8	16	29	54
chr16:25000000-25999999	4	6	11	25	50
chr16:26000000-26999999	4	6	11	25	47
chr16:27000000-27999999	1	8	16	30	55
chr16:28000000-28999999	1	5	15	28	53
chr16:29000000-29999999	1	5	15	28	53
chr16:3000000-3999999	1	5	6	6	48
chr16:30000000-30999999	1	5	15	28	53
chr16:31000000-31999999	4	6	11	25	47
chr16:32000000-32999999	3	7	10	26	49
chr16:33000000-33999999	3	7	10	26	49
chr16:34000000-34999999	3	7	10	26	49
chr16:4000000-4999999	1	5	15	28	53
chr16:44000000-44999999	4	4	4	10	22
chr16:45000000-45999999	4	4	4	10	22
chr16:46000000-46999999	4	4	4	10	22
chr16:47000000-47999999	4	4	4	10	22
chr16:48000000-48999999	1	8	16	29	54
chr16:49000000-49999999	4	4	4	10	22
chr16:5000000-5999999	4	6	11	25	47
chr16:50000000-50999999	3	7	10	27	52
chr16:51000000-51999999	3	7	10	26	51
chr16:52000000-52999999	4	4	4	10	22
chr16:53000000-53999999	3	7	10	26	51
chr16:54000000-54999999	4	4	4	10	22
chr16:55000000-55999999	1	8	16	30	55
chr16:56000000-56999999	1	8	16	29	54
chr16:57000000-57999999	3	7	10	26	51
chr16:58000000-58999999	3	7	10	27	52
chr16:59000000-59999999	3	7	10	27	52
chr16:6000000-6999999	3	7	10	26	49
chr16:60000000-60999999	3	7	10	27	52
chr16:61000000-61999999	3	7	10	27	52
chr16:62000000-62999999	3	7	10	27	52
chr16:63000000-63999999	3	7	10	27	52
chr16:64000000-64999999	3	7	10	26	49
chr16:65000000-65999999	1	8	16	30	55
chr16:66000000-66999999	1	5	6	6	48
chr16:67000000-67999999	1	5	15	28	53
chr16:68000000-68999999	1	5	15	28	53
chr16:69000000-69999999	2	2	2	11	13
chr16:7000000-7999999	3	7	10	26	49
chr16:70000000-70999999	2	2	2	11	13
chr16:71000000-71999999	4	4	4	10	22
chr16:72000000-72999999	4	4	4	10	22
chr16:73000000-73999999	1	8	16	29	54
chr16:74000000-74999999	4	4	4	10	22
chr16:75000000-75999999	3	7	10	26	51
chr16:76000000-76999999	4	4	4	10	22
chr16:77000000-77999999	4	4	4	10	22
chr16:78000000-78999999	3	7	10	26	51
chr16:79000000-79999999	4	6	11	25	50
chr16:8000000-8999999	4	6	11	25	47
chr16:80000000-80999999	1	8	16	29	54
chr16:81000000-81999999	4	6	11	25	50
chr16:82000000-82999999	1	8	16	29	54
chr16:83000000-83999999	1	5	15	28	53
chr16:84000000-84999999	1	5	15	28	53
chr16:85000000-85999999	1	5	15	28	53
chr16:86000000-86999999	1	5	6	6	48
chr16:87000000-87999999	1	5	6	6	48
chr16:88000000-88827253	1	8	16	30	56
chr16:9000000-9999999	4	6	11	25	50
chr17:1-999999	1	5	15	28	53
chr17:1000000-1999999	1	5	15	31	57
chr17:10000000-10999999	4	6	11	25	58
chr17:11000000-11999999	3	7	10	26	49
chr17:12000000-12999999	3	7	10	26	49
chr17:13000000-13999999	3	7	10	26	49
chr17:14000000-14999999	3	7	10	26	49
chr17:15000000-15999999	4	6	11	25	58
chr17:16000000-16999999	1	8	16	30	56
chr17:17000000-17999999	1	5	15	32	59
chr17:18000000-18999999	1	5	15	32	59
chr17:19000000-19999999	1	8	16	30	56
chr17:2000000-2999999	1	5	15	31	57
chr17:20000000-20999999	1	8	16	29	60
chr17:21000000-21999999	3	7	10	26	49
chr17:22000000-22999999	3	7	10	27	52
chr17:23000000-23999999	1	8	16	30	56
chr17:24000000-24999999	1	5	15	31	57
chr17:25000000-25999999	1	8	16	30	55
chr17:26000000-26999999	1	8	16	30	55
chr17:27000000-27999999	1	8	16	30	55
chr17:28000000-28999999	1	8	16	29	61
chr17:29000000-29999999	1	8	16	29	61
chr17:3000000-3999999	1	5	15	31	57
chr17:30000000-30999999	1	8	16	30	55
chr17:31000000-31999999	1	8	16	30	55
chr17:32000000-32999999	1	5	15	32	59
chr17:33000000-33999999	1	5	15	32	59
chr17:34000000-34999999	1	5	15	31	57
chr17:35000000-35999999	1	5	15	31	57
chr17:36000000-36999999	1	8	16	30	55
chr17:37000000-37999999	1	5	15	31	57
chr17:38000000-38999999	1	5	15	31	57
chr17:39000000-39999999	1	5	15	31	57
chr17:4000000-4999999	1	5	15	31	57
chr17:40000000-40999999	1	5	15	31	57
chr17:41000000-41999999	1	5	15	32	59
chr17:42000000-42999999	1	8	16	30	55
chr17:43000000-43999999	1	5	15	32	59
chr17:44000000-44999999	1	5	15	32	59
chr17:45000000-45999999	1	5	15	31	57
chr17:46000000-46999999	1	8	16	29	62
chr17:47000000-47999999	3	7	10	27	52
chr17:48000000-48999999	3	7	10	27	52
chr17:49000000-49999999	3	7	10	27	52
chr17:5000000-5999999	1	5	15	32	59
chr17:50000000-50999999	3	7	10	26	51
chr17:51000000-51999999	3	7	10	26	51
chr17:52000000-52999999	1	8	16	29	62
chr17:53000000-53999999	1	8	16	30	55
chr17:54000000-54999999	1	8	16	30	55
chr17:55000000-55999999	1	8	16	30	55
chr17:56000000-56999999	1	8	16	29	62
chr17:57000000-57999999	1	8	16	29	62
chr17:58000000-58999999	1	8	16	29	62
chr17:59000000-59999999	1	8	16	30	55
chr17:6000000-6999999	1	5	15	32	59
chr17:60000000-60999999	1	8	16	29	62
chr17:61000000-61999999	4	4	4	10	22
chr17:62000000-62999999	1	8	16	29	62
chr17:63000000-63999999	1	8	16	29	62
chr17:64000000-64999999	3	7	10	26	51
chr17:65000000-65999999	3	7	10	27	52
chr17:66000000-66999999	3	7	10	27	52
chr17:67000000-67999999	3	7	10	26	51
chr17:68000000-68999999	1	8	16	29	62
chr17:69000000-69999999	1	8	16	29	61
chr17:7000000-7999999	1	5	15	31	57
chr17:70000000-70999999	1	5	15	31	57
chr17:71000000-71999999	1	5	15	31	57
chr17:72000000-72999999	1	5	15	31	57
chr17:73000000-73999999	1	5	15	31	57
chr17:74000000-74999999	1	5	15	31	57
chr17:75000000-75999999	1	5	15	31	57
chr17:76000000-76999999	1	5	15	31	57
chr17:77000000-77999999	1	5	15	31	57
chr17:8000000-8999999	1	5	15	32	59
chr17:9000000-9999999	1	8	16	29	61
chr18:1-999999	4	6	11	15	39
chr18:1000000-1999999	3	3	14	24	43
chr18:10000000-10999999	2	2	2	2	40
chr18:11000000-11999999	2	2	2	2	40
chr18:12000000-12999999	1	1	1	1	7
chr18:13000000-13999999	2	2	2	2	38
chr18:14000000-14999999	4	6	11	15	39
chr18:16000000-16999999	4	6	11	15	39
chr18:17000000-17999999	2	2	2	2	38
chr18:18000000-18999999	2	2	2	2	38
chr18:19000000-19999999	1	1	1	1	7
chr18:2000000-2999999	4	6	8	13	20
chr18:20000000-20999999	4	6	8	13	20
chr18:21000000-21999999	4	6	8	13	20
chr18:22000000-22999999	4	4	4	10	12
chr18:23000000-23999999	3	3	3	3	3
chr18:24000000-24999999	3	3	7	23	46
chr18:25000000-25999999	3	3	7	23	46
chr18:26000000-26999999	3	3	7	23	46
chr18:27000000-27999999	4	4	4	20	32
chr18:28000000-28999999	3	3	7	23	36
chr18:29000000-29999999	3	3	7	23	36
chr18:3000000-3999999	2	2	2	2	40
chr18:30000000-30999999	4	4	13	21	35
chr18:31000000-31999999	4	6	8	8	44
chr18:32000000-32999999	4	6	8	13	16
chr18:33000000-33999999	4	4	9	12	14
chr18:34000000-34999999	3	3	3	3	3
chr18:35000000-35999999	3	3	7	23	46
chr18:36000000-36999999	3	3	7	23	46
chr18:37000000-37999999	3	3	7	23	46
chr18:38000000-38999999	3	3	7	23	46
chr18:39000000-39999999	3	3	7	23	36
chr18:4000000-4999999	4	6	8	13	20
chr18:40000000-40999999	4	4	13	21	35
chr18:41000000-41999999	4	6	8	13	16
chr18:42000000-42999999	2	2	2	2	40
chr18:43000000-43999999	2	2	2	2	40
chr18:44000000-44999999	1	1	1	1	7
chr18:45000000-45999999	1	1	1	1	7
chr18:46000000-46999999	2	2	2	2	40
chr18:47000000-47999999	4	4	13	21	35
chr18:48000000-48999999	3	3	3	3	3
chr18:49000000-49999999	4	4	13	21	35
chr18:5000000-5999999	4	4	9	12	14
chr18:50000000-50999999	4	4	13	21	35
chr18:51000000-51999999	4	4	13	21	35
chr18:52000000-52999999	4	4	4	20	32
chr18:53000000-53999999	2	2	5	5	41
chr18:54000000-54999999	1	1	1	1	7
chr18:55000000-55999999	4	6	8	8	44
chr18:56000000-56999999	4	4	13	21	35
chr18:57000000-57999999	4	4	13	21	35
chr18:58000000-58999999	2	2	2	16	24
chr18:59000000-59999999	4	4	4	20	32
chr18:6000000-6999999	4	4	9	12	14
chr18:60000000-60999999	3	3	7	23	46
chr18:61000000-61999999	3	3	7	23	46
chr18:62000000-62999999	3	3	7	23	46
chr18:63000000-63999999	3	3	7	23	36
chr18:64000000-64999999	4	4	13	21	35
chr18:65000000-65999999	4	4	13	21	35
chr18:66000000-66999999	4	4	13	21	35
chr18:67000000-67999999	3	3	7	23	46
chr18:68000000-68999999	3	3	7	23	46
chr18:69000000-69999999	3	3	3	3	3
chr18:7000000-7999999	4	4	9	12	14
chr18:70000000-70999999	4	6	8	13	16
chr18:71000000-71999999	4	4	9	12	15
chr18:72000000-72999999	4	6	8	13	16
chr18:73000000-73999999	4	4	9	12	14
chr18:74000000-74999999	4	6	11	15	39
chr18:75000000-75999999	2	2	2	2	38
chr18:8000000-8999999	4	6	8	13	20
chr18:9000000-9999999	1	1	1	1	7
chr19:1-999999	1	8	16	30	56
chr19:1000000-1999999	1	5	15	31	57
chr19:10000000-10999999	1	5	15	31	57
chr19:11000000-11999999	1	5	15	32	59
chr19:12000000-12999999	1	5	15	32	59
chr19:13000000-13999999	1	5	15	31	57
chr19:14000000-14999999	1	5	15	32	59
chr19:15000000-15999999	1	5	15	32	59
chr19:16000000-16999999	1	5	15	31	57
chr19:17000000-17999999	1	5	15	31	57
chr19:18000000-18999999	1	5	15	31	57
chr19:19000000-19999999	1	8	16	30	56
chr19:2000000-2999999	1	5	15	31	57
chr19:20000000-20999999	3	7	10	26	51
chr19:21000000-21999999	3	7	10	26	51
chr19:22000000-22999999	3	7	10	26	51
chr19:23000000-23999999	3	7	10	26	51
chr19:24000000-24999999	3	7	10	27	52
chr19:3000000-3999999	1	5	15	31	57
chr19:32000000-32999999	3	7	10	26	51
chr19:33000000-33999999	3	7	10	26	49
chr19:34000000-34999999	4	6	11	25	58
chr19:35000000-35999999	4	6	11	25	58
chr19:36000000-36999999	3	7	10	26	49
chr19:37000000-37999999	4	6	11	25	58
chr19:38000000-38999999	1	8	16	29	61
chr19:39000000-39999999	1	8	16	29	60
chr19:4000000-4999999	1	5	15	31	57
chr19:40000000-40999999	1	5	15	32	59
chr19:41000000-41999999	1	8	16	29	61
chr19:42000000-42999999	1	8	16	29	60
chr19:43000000-43999999	1	5	15	32	59
chr19:44000000-44999999	1	5	15	32	59
chr19:45000000-45999999	1	5	15	31	57
chr19:46000000-46999999	1	5	15	32	59
chr19:47000000-47999999	1	5	15	32	59
chr19:48000000-48999999	1	8	16	29	61
chr19:49000000-49999999	1	8	16	29	60
chr19:5000000-5999999	1	5	15	31	57
chr19:50000000-50999999	1	5	15	31	57
chr19:51000000-51999999	1	5	15	31	57
chr19:52000000-52999999	1	5	15	31	57
chr19:53000000-53999999	1	5	15	31	57
chr19:54000000-54999999	1	5	15	31	57
chr19:55000000-55999999	1	5	15	31	57
chr19:56000000-56999999	1	8	16	30	56
chr19:57000000-57999999	1	8	16	29	60
chr19:58000000-58999999	1	8	16	29	60
chr19:59000000-59999999	1	8	16	30	56
chr19:6000000-6999999	1	5	15	31	57
chr19:60000000-60999999	1	8	16	30	56
chr19:61000000-61999999	4	6	11	25	58
chr19:62000000-62999999	1	8	16	29	60
chr19:63000000-63811650	1	8	16	30	56
chr19:7000000-7999999	1	5	15	31	57
chr19:8000000-8999999	1	8	16	30	56
chr19:9000000-9999999	1	8	16	29	61
chr1:1-999999	2	2	2	2	17
chr1:1000000-1999999	1	5	6	19	30
chr1:10000000-10999999	1	5	6	6	6
chr1:100000000-100999999	4	4	4	9	11
chr1:101000000-101999999	4	4	4	9	11
chr1:102000000-102999999	3	3	7	7	19
chr1:103000000-103999999	3	3	7	7	19
chr1:104000000-104999999	3	3	7	7	19
chr1:105000000-105999999	3	3	7	7	19
chr1:106000000-106999999	3	3	7	7	19
chr1:107000000-107999999	3	3	3	3	8
chr1:108000000-108999999	4	4	4	10	12
chr1:109000000-109999999	2	2	5	5	5
chr1:11000000-11999999	1	5	6	6	6
chr1:110000000-110999999	1	1	12	18	31
chr1:111000000-111999999	2	2	5	5	5
chr1:112000000-112999999	2	2	2	2	2
chr1:113000000-113999999	4	6	8	8	10
chr1:114000000-114999999	4	6	8	8	10
chr1:115000000-115999999	4	4	4	10	12
chr1:116000000-116999999	2	2	2	2	2
chr1:117000000-117999999	4	6	8	8	10
chr1:118000000-118999999	3	3	3	3	3
chr1:119000000-119999999	4	4	4	10	12
chr1:12000000-12999999	1	1	12	18	26
chr1:120000000-120999999	4	6	11	25	47
chr1:121000000-121999999	4	4	4	10	22
chr1:13000000-13999999	2	2	2	2	2
chr1:14000000-14999999	2	2	2	2	2
chr1:141000000-141999999	4	6	11	15	23
chr1:142000000-142999999	4	6	11	15	23
chr1:143000000-143999999	4	6	8	8	10
chr1:144000000-144999999	1	1	1	1	1
chr1:145000000-145999999	4	6	8	8	10
chr1:146000000-146999999	2	2	2	2	2
chr1:147000000-147999999	4	6	11	15	23
chr1:148000000-148999999	1	1	12	18	26
chr1:149000000-149999999	1	5	6	6	6
chr1:15000000-15999999	1	1	12	18	31
chr1:150000000-150999999	1	1	1	1	1
chr1:151000000-151999999	1	1	1	1	1
chr1:152000000-152999999	1	5	6	6	6
chr1:153000000-153999999	1	5	6	6	28
chr1:154000000-154999999	1	5	6	6	28
chr1:155000000-155999999	1	1	1	17	25
chr1:156000000-156999999	4	4	4	4	4
chr1:157000000-157999999	4	4	4	10	12
chr1:158000000-158999999	1	1	1	1	1
chr1:159000000-159999999	1	1	1	17	25
chr1:16000000-16999999	1	5	6	6	6
chr1:160000000-160999999	4	6	8	8	10
chr1:161000000-161999999	3	3	3	3	8
chr1:162000000-162999999	3	3	3	3	3
chr1:163000000-163999999	3	3	3	3	8
chr1:164000000-164999999	3	3	3	3	8
chr1:165000000-165999999	4	6	8	8	10
chr1:166000000-166999999	4	4	4	4	4
chr1:167000000-167999999	4	4	4	4	4
chr1:168000000-168999999	4	4	4	9	11
chr1:169000000-169999999	4	4	4	9	11
chr1:17000000-17999999	1	5	6	6	6
chr1:170000000-170999999	4	4	4	9	11
chr1:171000000-171999999	4	4	4	4	4
chr1:172000000-172999999	4	4	4	4	4
chr1:173000000-173999999	4	4	4	4	4
chr1:174000000-174999999	3	3	3	3	8
chr1:175000000-175999999	3	3	3	3	8
chr1:176000000-176999999	4	4	4	9	11
chr1:177000000-177999999	4	4	4	9	11
chr1:178000000-178999999	2	2	2	11	13
chr1:179000000-179999999	2	2	2	11	13
chr1:18000000-18999999	1	1	12	18	31
chr1:180000000-180999999	4	4	4	4	4
chr1:181000000-181999999	2	2	2	11	13
chr1:182000000-182999999	4	4	4	9	11
chr1:183000000-183999999	4	4	4	9	11
chr1:184000000-184999999	3	3	7	7	9
chr1:185000000-185999999	3	3	7	7	9
chr1:186000000-186999999	3	3	7	7	9
chr1:187000000-187999999	3	3	7	7	9
chr1:188000000-188999999	3	3	7	7	9
chr1:189000000-189999999	3	3	7	7	9
chr1:19000000-19999999	1	5	6	6	6
chr1:190000000-190999999	3	3	7	7	9
chr1:191000000-191999999	3	3	3	3	8
chr1:192000000-192999999	3	3	7	7	9
chr1:193000000-193999999	3	3	7	7	9
chr1:194000000-194999999	3	3	7	7	9
chr1:195000000-195999999	3	3	7	7	9
chr1:196000000-196999999	3	3	7	7	9
chr1:197000000-197999999	3	3	3	3	8
chr1:198000000-198999999	4	4	4	4	4
chr1:199000000-199999999	2	2	5	5	5
chr1:2000000-2999999	1	5	6	6	27
chr1:20000000-20999999	1	1	12	18	31
chr1:200000000-200999999	1	1	1	17	25
chr1:201000000-201999999	1	1	12	18	26
chr1:202000000-202999999	1	1	1	17	25
chr1:203000000-203999999	1	1	12	18	26
chr1:204000000-204999999	1	1	1	17	25
chr1:205000000-205999999	2	2	2	11	13
chr1:206000000-206999999	4	4	4	4	4
chr1:207000000-207999999	4	4	4	4	4
chr1:208000000-208999999	4	4	4	4	4
chr1:209000000-209999999	4	4	4	4	4
chr1:21000000-21999999	1	1	12	18	26
chr1:210000000-210999999	2	2	2	11	13
chr1:211000000-211999999	4	4	4	9	11
chr1:212000000-212999999	4	4	4	9	11
chr1:213000000-213999999	3	3	7	7	9
chr1:214000000-214999999	3	3	7	7	9
chr1:215000000-215999999	3	3	7	7	9
chr1:216000000-216999999	3	3	7	7	9
chr1:217000000-217999999	3	3	7	7	9
chr1:218000000-218999999	4	4	4	4	4
chr1:219000000-219999999	4	4	4	9	11
chr1:22000000-22999999	1	5	6	6	6
chr1:220000000-220999999	4	4	4	4	4
chr1:221000000-221999999	4	4	4	4	4
chr1:222000000-222999999	4	4	4	4	4
chr1:223000000-223999999	4	4	4	9	11
chr1:224000000-224999999	2	2	5	5	5
chr1:225000000-225999999	4	4	4	10	12
chr1:226000000-226999999	2	2	5	5	5
chr1:227000000-227999999	2	2	2	11	13
chr1:228000000-228999999	4	4	4	4	4
chr1:229000000-229999999	4	4	4	4	4
chr1:23000000-23999999	1	5	6	6	6
chr1:230000000-230999999	4	4	4	4	4
chr1:231000000-231999999	4	4	4	4	4
chr1:232000000-232999999	2	2	2	11	13
chr1:233000000-233999999	2	2	5	5	5
chr1:234000000-234999999	4	4	4	4	4
chr1:235000000-235999999	3	3	7	7	9
chr1:236000000-236999999	3	3	7	7	9
chr1:237000000-237999999	3	3	7	7	9
chr1:238000000-238999999	3	3	7	7	9
chr1:239000000-239999999	3	3	7	7	9
chr1:24000000-24999999	1	5	6	6	6
chr1:240000000-240999999	4	4	4	10	12
chr1:241000000-241999999	4	4	4	4	4
chr1:242000000-242999999	4	4	4	4	4
chr1:243000000-243999999	4	4	4	4	4
chr1:244000000-244999999	4	4	4	9	11
chr1:245000000-245999999	4	4	4	9	11
chr1:246000000-246999999	3	3	7	7	9
chr1:25000000-25999999	1	5	6	6	28
chr1:26000000-26999999	1	5	6	6	28
chr1:27000000-27999999	1	5	6	6	28
chr1:28000000-28999999	1	5	6	6	28
chr1:29000000-29999999	1	1	12	18	31
chr1:3000000-3999999	1	1	12	18	31
chr1:30000000-30999999	1	1	12	18	31
chr1:31000000-31999999	1	5	6	6	6
chr1:32000000-32999999	1	5	6	6	28
chr1:33000000-33999999	1	1	12	18	31
chr1:34000000-34999999	1	1	1	1	1
chr1:35000000-35999999	1	1	12	18	26
chr1:36000000-36999999	1	5	6	6	6
chr1:37000000-37999999	1	1	12	18	31
chr1:38000000-38999999	1	1	12	18	31
chr1:39000000-39999999	1	1	12	18	26
chr1:4000000-4999999	2	2	2	2	17
chr1:40000000-40999999	1	5	6	6	6
chr1:41000000-41999999	1	1	12	18	26
chr1:42000000-42999999	1	1	1	17	25
chr1:43000000-43999999	1	1	12	18	26
chr1:44000000-44999999	1	5	6	6	6
chr1:45000000-45999999	1	1	1	17	25
chr1:46000000-46999999	1	1	1	17	25
chr1:47000000-47999999	2	2	2	2	2
chr1:48000000-48999999	4	4	4	4	4
chr1:49000000-49999999	3	3	7	7	19
chr1:5000000-5999999	2	2	2	2	17
chr1:50000000-50999999	3	3	3	3	8
chr1:51000000-51999999	2	2	2	11	13
chr1:52000000-52999999	2	2	5	5	5
chr1:53000000-53999999	1	1	1	17	25
chr1:54000000-54999999	1	1	1	17	25
chr1:55000000-55999999	4	4	4	4	4
chr1:56000000-56999999	4	4	4	9	11
chr1:57000000-57999999	3	3	3	3	8
chr1:58000000-58999999	4	4	4	10	12
chr1:59000000-59999999	4	4	4	4	4
chr1:6000000-6999999	1	5	6	6	6
chr1:60000000-60999999	3	3	3	3	8
chr1:61000000-61999999	4	4	4	9	11
chr1:62000000-62999999	4	4	4	4	4
chr1:63000000-63999999	4	4	4	4	4
chr1:64000000-64999999	4	4	4	9	11
chr1:65000000-65999999	4	4	4	9	11
chr1:66000000-66999999	4	4	4	9	11
chr1:67000000-67999999	4	4	4	9	11
chr1:68000000-68999999	3	3	3	3	8
chr1:69000000-69999999	3	3	7	7	19
chr1:7000000-7999999	1	1	12	18	31
chr1:70000000-70999999	3	3	3	3	8
chr1:71000000-71999999	3	3	7	7	9
chr1:72000000-72999999	3	3	7	7	19
chr1:73000000-73999999	3	3	7	7	19
chr1:74000000-74999999	3	3	7	7	9
chr1:75000000-75999999	3	3	7	7	9
chr1:76000000-76999999	3	3	3	3	8
chr1:77000000-77999999	3	3	3	3	8
chr1:78000000-78999999	4	4	4	9	11
chr1:79000000-79999999	3	3	7	7	9
chr1:8000000-8999999	1	1	12	18	26
chr1:80000000-80999999	3	3	7	7	19
chr1:81000000-81999999	3	3	7	7	9
chr1:82000000-82999999	3	3	7	7	9
chr1:83000000-83999999	4	4	4	4	4
chr1:84000000-84999999	3	3	3	3	8
chr1:85000000-85999999	3	3	3	3	8
chr1:86000000-86999999	3	3	3	3	3
chr1:87000000-87999999	4	4	4	9	11
chr1:88000000-88999999	3	3	3	3	8
chr1:89000000-89999999	4	4	4	4	4
chr1:9000000-9999999	1	5	6	6	28
chr1:90000000-90999999	3	3	3	3	8
chr1:91000000-91999999	4	4	9	12	14
chr1:92000000-92999999	4	4	4	10	12
chr1:93000000-93999999	4	6	8	8	10
chr1:94000000-94999999	4	4	4	10	12
chr1:95000000-95999999	3	3	3	3	3
chr1:96000000-96999999	3	3	7	7	19
chr1:97000000-97999999	3	3	3	3	8
chr1:98000000-98999999	3	3	7	7	19
chr1:99000000-99999999	3	3	3	3	3
chr20:1-999999	1	5	15	28	53
chr20:1000000-1999999	1	5	15	28	53
chr20:10000000-10999999	3	7	10	26	51
chr20:11000000-11999999	3	7	10	27	52
chr20:12000000-12999999	3	7	10	27	52
chr20:13000000-13999999	3	7	10	26	51
chr20:14000000-14999999	3	7	10	26	51
chr20:15000000-15999999	3	7	10	26	51
chr20:16000000-16999999	3	7	10	26	51
chr20:17000000-17999999	4	6	11	25	50
chr20:18000000-18999999	4	6	11	25	50
chr20:19000000-19999999	4	6	11	25	50
chr20:2000000-2999999	1	5	15	28	53
chr20:20000000-20999999	4	6	11	25	50
chr20:21000000-21999999	3	7	10	26	49
chr20:22000000-22999999	3	7	10	27	52
chr20:23000000-23999999	4	4	4	10	22
chr20:24000000-24999999	4	6	11	25	47
chr20:25000000-25999999	4	6	11	15	23
chr20:29000000-29999999	4	6	11	25	47
chr20:3000000-3999999	1	5	15	28	53
chr20:30000000-30999999	1	5	15	28	53
chr20:31000000-31999999	1	5	15	28	53
chr20:32000000-32999999	1	5	15	28	53
chr20:33000000-33999999	1	5	6	6	48
chr20:34000000-34999999	1	5	6	6	48
chr20:35000000-35999999	1	5	15	28	53
chr20:36000000-36999999	1	8	16	30	55
chr20:37000000-37999999	4	6	11	25	50
chr20:38000000-38999999	4	6	11	25	50
chr20:39000000-39999999	4	6	11	25	50
chr20:4000000-4999999	1	8	16	29	54
chr20:40000000-40999999	3	7	10	26	49
chr20:41000000-41999999	4	6	11	25	47
chr20:42000000-42999999	1	8	16	30	55
chr20:43000000-43999999	1	8	16	30	55
chr20:44000000-44999999	1	5	15	28	53
chr20:45000000-45999999	1	5	15	28	53
chr20:46000000-46999999	1	5	15	28	53
chr20:47000000-47999999	1	5	15	28	53
chr20:48000000-48999999	1	5	15	28	53
chr20:49000000-49999999	1	8	16	29	54
chr20:5000000-5999999	2	2	2	11	13
chr20:50000000-50999999	4	4	4	10	22
chr20:51000000-51999999	4	6	11	25	50
chr20:52000000-52999999	3	7	10	26	51
chr20:53000000-53999999	3	7	10	27	52
chr20:54000000-54999999	4	6	11	25	47
chr20:55000000-55999999	1	8	16	29	54
chr20:56000000-56999999	1	8	16	29	54
chr20:57000000-57999999	4	6	11	25	47
chr20:58000000-58999999	4	6	11	15	23
chr20:59000000-59999999	4	6	11	15	23
chr20:6000000-6999999	3	7	10	26	51
chr20:60000000-60999999	1	5	15	28	53
chr20:61000000-61999999	1	5	6	6	48
chr20:7000000-7999999	3	7	10	26	51
chr20:8000000-8999999	3	7	10	26	51
chr20:9000000-9999999	3	7	10	27	52
chr21:10000000-10999999	4	6	11	15	23
chr21:13000000-13999999	4	4	4	10	22
chr21:14000000-14999999	4	4	4	10	22
chr21:15000000-15999999	3	7	10	14	21
chr21:16000000-16999999	3	7	10	14	21
chr21:17000000-17999999	3	7	10	14	21
chr21:18000000-18999999	3	7	10	14	21
chr21:19000000-19999999	3	7	10	14	21
chr21:20000000-20999999	3	7	10	14	21
chr21:21000000-21999999	3	7	10	14	21
chr21:22000000-22999999	3	7	10	14	21
chr21:23000000-23999999	3	7	10	14	21
chr21:24000000-24999999	3	7	10	14	21
chr21:25000000-25999999	4	4	4	10	22
chr21:26000000-26999999	3	7	10	14	21
chr21:27000000-27999999	3	7	10	14	21
chr21:28000000-28999999	3	7	10	14	21
chr21:29000000-29999999	4	4	4	10	22
chr21:30000000-30999999	3	7	10	14	21
chr21:31000000-31999999	4	6	11	15	23
chr21:32000000-32999999	4	6	11	25	47
chr21:33000000-33999999	1	1	1	1	7
chr21:34000000-34999999	1	1	1	1	1
chr21:35000000-35999999	2	2	2	2	2
chr21:36000000-36999999	1	1	1	1	1
chr21:37000000-37999999	1	1	1	1	1
chr21:38000000-38999999	4	6	11	25	47
chr21:39000000-39999999	4	6	11	25	47
chr21:40000000-40999999	4	6	11	15	23
chr21:41000000-41999999	4	6	11	25	47
chr21:42000000-42999999	1	5	6	6	27
chr21:43000000-43999999	1	5	6	19	30
chr21:44000000-44999999	1	5	6	19	30
chr21:45000000-45999999	1	5	6	6	27
chr21:46000000-46944322	1	5	6	6	27
chr21:9000000-9999999	3	7	10	26	49
chr22:14000000-14999999	3	7	10	26	51
chr22:15000000-15999999	3	7	10	26	49
chr22:16000000-16999999	1	8	16	29	61
chr22:17000000-17999999	1	8	16	30	56
chr22:18000000-18999999	1	5	15	32	59
chr22:19000000-19999999	1	5	15	32	59
chr22:20000000-20999999	1	8	16	30	56
chr22:21000000-21999999	1	5	15	32	59
chr22:22000000-22999999	1	5	15	32	59
chr22:23000000-23999999	1	8	16	30	56
chr22:24000000-24999999	1	8	16	29	61
chr22:25000000-25999999	1	8	16	29	60
chr22:26000000-26999999	4	6	11	25	58
chr22:27000000-27999999	1	8	16	29	61
chr22:28000000-28999999	1	5	15	32	59
chr22:29000000-29999999	1	5	15	32	59
chr22:30000000-30999999	1	5	15	32	59
chr22:31000000-31999999	1	8	16	29	60
chr22:32000000-32999999	1	8	16	29	60
chr22:33000000-33999999	4	6	11	25	58
chr22:34000000-34999999	1	8	16	30	56
chr22:35000000-35999999	1	5	15	31	57
chr22:36000000-36999999	1	5	15	31	57
chr22:37000000-37999999	1	5	15	31	57
chr22:38000000-38999999	1	5	15	31	57
chr22:39000000-39999999	1	5	15	31	57
chr22:40000000-40999999	1	5	15	31	57
chr22:41000000-41999999	1	5	15	31	57
chr22:42000000-42999999	1	5	15	32	59
chr22:43000000-43999999	1	5	15	32	59
chr22:44000000-44999999	1	5	15	32	59
chr22:45000000-45999999	1	8	16	30	56
chr22:46000000-46999999	4	6	11	25	58
chr22:47000000-47999999	4	6	11	25	58
chr22:48000000-48999999	1	8	16	30	56
chr22:49000000-49691431	1	8	16	30	56
chr2:1-999999	4	4	9	12	15
chr2:1000000-1999999	4	4	9	12	15
chr2:10000000-10999999	1	1	12	18	63
chr2:100000000-100999999	2	2	2	2	38
chr2:101000000-101999999	4	6	8	13	16
chr2:102000000-102999999	4	4	9	12	18
chr2:103000000-103999999	3	3	14	24	43
chr2:104000000-104999999	4	4	9	12	18
chr2:105000000-105999999	4	6	8	13	16
chr2:106000000-106999999	4	4	9	12	18
chr2:107000000-107999999	3	3	14	24	43
chr2:108000000-108999999	4	6	8	13	16
chr2:109000000-109999999	2	2	2	2	38
chr2:11000000-11999999	2	2	2	16	45
chr2:110000000-110999999	2	2	2	2	38
chr2:111000000-111999999	2	2	2	2	40
chr2:112000000-112999999	2	2	5	5	41
chr2:113000000-113999999	2	2	2	2	40
chr2:114000000-114999999	2	2	2	2	17
chr2:115000000-115999999	3	3	14	24	43
chr2:116000000-116999999	3	3	14	24	43
chr2:117000000-117999999	3	3	14	24	43
chr2:118000000-118999999	3	3	14	24	37
chr2:119000000-119999999	4	6	8	13	16
chr2:12000000-12999999	4	4	13	21	33
chr2:120000000-120999999	2	2	2	2	38
chr2:121000000-121999999	2	2	2	2	38
chr2:122000000-122999999	4	6	8	13	16
chr2:123000000-123999999	3	3	14	24	37
chr2:124000000-124999999	3	3	7	23	46
chr2:125000000-125999999	3	3	14	24	37
chr2:126000000-126999999	3	3	14	24	43
chr2:127000000-127999999	2	2	2	2	38
chr2:128000000-128999999	1	1	1	1	7
chr2:129000000-129999999	4	6	8	13	20
chr2:13000000-13999999	4	4	13	21	35
chr2:130000000-130999999	4	6	8	13	16
chr2:131000000-131999999	4	6	8	13	16
chr2:132000000-132999999	4	6	11	15	23
chr2:133000000-133999999	4	6	8	13	20
chr2:134000000-134999999	4	4	4	20	32
chr2:135000000-135999999	4	6	8	8	44
chr2:136000000-136999999	4	6	8	8	44
chr2:137000000-137999999	3	3	14	24	37
chr2:138000000-138999999	3	3	3	22	34
chr2:139000000-139999999	3	3	7	23	36
chr2:14000000-14999999	3	3	3	22	34
chr2:140000000-140999999	3	3	7	23	46
chr2:141000000-141999999	3	3	3	22	34
chr2:142000000-142999999	3	3	7	23	36
chr2:143000000-143999999	4	4	13	21	35
chr2:144000000-144999999	3	3	3	22	34
chr2:145000000-145999999	3	3	7	23	36
chr2:146000000-146999999	3	3	7	23	36
chr2:147000000-147999999	3	3	7	23	36
chr2:148000000-148999999	3	3	7	23	36
chr2:149000000-149999999	4	4	13	21	33
chr2:15000000-15999999	4	4	4	20	32
chr2:150000000-150999999	3	3	7	23	36
chr2:151000000-151999999	4	4	13	21	35
chr2:152000000-152999999	4	4	4	20	32
chr2:153000000-153999999	3	3	7	23	36
chr2:154000000-154999999	3	3	7	23	36
chr2:155000000-155999999	3	3	3	22	34
chr2:156000000-156999999	3	3	7	23	36
chr2:157000000-157999999	3	3	3	22	34
chr2:158000000-158999999	4	4	13	21	35
chr2:159000000-159999999	4	4	4	20	32
chr2:16000000-16999999	4	4	13	21	33
chr2:160000000-160999999	4	4	13	21	33
chr2:161000000-161999999	4	4	9	12	14
chr2:162000000-162999999	3	3	7	23	36
chr2:163000000-163999999	3	3	7	23	36
chr2:164000000-164999999	3	3	7	23	36
chr2:165000000-165999999	3	3	7	23	36
chr2:166000000-166999999	3	3	3	22	34
chr2:167000000-167999999	3	3	7	23	36
chr2:168000000-168999999	3	3	7	23	36
chr2:169000000-169999999	4	4	13	21	35
chr2:17000000-17999999	4	4	13	21	35
chr2:170000000-170999999	2	2	2	16	24
chr2:171000000-171999999	2	2	2	16	45
chr2:172000000-172999999	2	2	2	16	45
chr2:173000000-173999999	2	2	2	16	24
chr2:174000000-174999999	2	2	2	16	45
chr2:175000000-175999999	2	2	2	16	24
chr2:176000000-176999999	4	4	4	20	32
chr2:177000000-177999999	2	2	2	16	24
chr2:178000000-178999999	4	4	4	20	32
chr2:179000000-179999999	4	4	13	21	35
chr2:18000000-18999999	4	4	13	21	35
chr2:180000000-180999999	3	3	3	22	34
chr2:181000000-181999999	3	3	3	22	34
chr2:182000000-182999999	3	3	3	22	34
chr2:183000000-183999999	3	3	3	22	34
chr2:184000000-184999999	3	3	7	23	46
chr2:185000000-185999999	3	3	7	23	36
chr2:186000000-186999999	3	3	7	23	46
chr2:187000000-187999999	3	3	7	23	36
chr2:188000000-188999999	3	3	7	23	36
chr2:189000000-189999999	3	3	7	23	36
chr2:19000000-19999999	4	4	13	21	33
chr2:190000000-190999999	4	4	13	21	33
chr2:191000000-191999999	4	4	13	21	33
chr2:192000000-192999999	3	3	3	22	34
chr2:193000000-193999999	3	3	7	23	36
chr2:194000000-194999999	3	3	7	23	46
chr2:195000000-195999999	3	3	7	23	36
chr2:196000000-196999999	4	4	13	21	35
chr2:197000000-197999999	4	4	4	20	32
chr2:198000000-198999999	4	4	13	21	33
chr2:199000000-199999999	3	3	3	22	34
chr2:2000000-2999999	4	4	9	12	15
chr2:20000000-20999999	2	2	2	16	24
chr2:200000000-200999999	4	4	4	20	32
chr2:201000000-201999999	2	2	2	16	24
chr2:202000000-202999999	2	2	2	11	13
chr2:203000000-203999999	2	2	2	16	24
chr2:204000000-204999999	4	4	13	21	33
chr2:205000000-205999999	4	4	13	21	35
chr2:206000000-206999999	4	6	8	8	44
chr2:207000000-207999999	4	4	4	20	32
chr2:208000000-208999999	4	6	8	8	44
chr2:209000000-209999999	3	3	7	23	46
chr2:21000000-21999999	3	3	3	22	34
chr2:210000000-210999999	3	3	7	23	36
chr2:211000000-211999999	3	3	7	23	36
chr2:212000000-212999999	3	3	7	23	46
chr2:213000000-213999999	3	3	3	22	34
chr2:214000000-214999999	3	3	7	23	36
chr2:215000000-215999999	3	3	3	22	34
chr2:216000000-216999999	4	6	8	8	44
chr2:217000000-217999999	2	2	2	16	24
chr2:218000000-218999999	2	2	5	5	64
chr2:219000000-219999999	1	1	12	18	26
chr2:22000000-22999999	3	3	7	23	46
chr2:220000000-220999999	4	6	8	8	44
chr2:221000000-221999999	4	4	13	21	33
chr2:222000000-222999999	4	4	13	21	35
chr2:223000000-223999999	4	4	13	21	33
chr2:224000000-224999999	4	4	4	20	32
chr2:225000000-225999999	4	4	13	21	33
chr2:226000000-226999999	3	3	7	23	36
chr2:227000000-227999999	4	4	13	21	33
chr2:228000000-228999999	3	3	3	22	34
chr2:229000000-229999999	3	3	7	23	36
chr2:23000000-23999999	4	4	4	20	32
chr2:230000000-230999999	4	6	8	8	44
chr2:231000000-231999999	1	1	12	18	63
chr2:232000000-232999999	1	1	12	18	26
chr2:233000000-233999999	1	1	12	18	26
chr2:234000000-234999999	2	2	5	5	5
chr2:235000000-235999999	4	6	8	13	16
chr2:236000000-236999999	2	2	2	2	38
chr2:237000000-237999999	2	2	5	5	5
chr2:238000000-238999999	1	1	12	18	26
chr2:239000000-239999999	1	1	1	1	7
chr2:24000000-24999999	2	2	5	5	64
chr2:240000000-240999999	1	1	12	18	31
chr2:241000000-241999999	1	5	6	6	27
chr2:242000000-242951148	1	1	12	18	31
chr2:25000000-25999999	1	1	12	18	26
chr2:26000000-26999999	1	5	6	6	6
chr2:27000000-27999999	1	5	6	6	28
chr2:28000000-28999999	1	1	1	1	7
chr2:29000000-29999999	2	2	5	5	41
chr2:3000000-3999999	4	6	8	13	16
chr2:30000000-30999999	2	2	2	16	45
chr2:31000000-31999999	4	6	8	8	44
chr2:32000000-32999999	2	2	2	16	45
chr2:33000000-33999999	4	4	13	21	35
chr2:34000000-34999999	3	3	3	22	34
chr2:35000000-35999999	3	3	7	23	36
chr2:36000000-36999999	4	4	13	21	35
chr2:37000000-37999999	4	6	8	8	44
chr2:38000000-38999999	2	2	2	16	24
chr2:39000000-39999999	4	4	13	21	33
chr2:4000000-4999999	3	3	7	23	36
chr2:40000000-40999999	3	3	7	23	46
chr2:41000000-41999999	3	3	3	22	34
chr2:42000000-42999999	2	2	2	16	24
chr2:43000000-43999999	2	2	5	5	64
chr2:44000000-44999999	2	2	2	16	45
chr2:45000000-45999999	2	2	2	2	40
chr2:46000000-46999999	2	2	5	5	41
chr2:47000000-47999999	2	2	5	5	41
chr2:48000000-48999999	4	4	4	20	32
chr2:49000000-49999999	3	3	14	24	43
chr2:5000000-5999999	4	4	13	21	33
chr2:50000000-50999999	3	3	7	23	36
chr2:51000000-51999999	3	3	7	23	46
chr2:52000000-52999999	3	3	14	24	43
chr2:53000000-53999999	3	3	3	22	34
chr2:54000000-54999999	4	4	4	20	32
chr2:55000000-55999999	4	4	4	20	32
chr2:56000000-56999999	3	3	7	23	36
chr2:57000000-57999999	3	3	7	23	36
chr2:58000000-58999999	3	3	7	23	36
chr2:59000000-59999999	3	3	14	24	37
chr2:6000000-6999999	3	3	3	22	34
chr2:60000000-60999999	4	4	4	20	32
chr2:61000000-61999999	2	2	5	5	41
chr2:62000000-62999999	4	6	8	8	44
chr2:63000000-63999999	4	4	13	21	33
chr2:64000000-64999999	2	2	2	16	45
chr2:65000000-65999999	2	2	2	2	38
chr2:66000000-66999999	3	3	14	24	37
chr2:67000000-67999999	4	4	9	12	18
chr2:68000000-68999999	4	6	8	8	44
chr2:69000000-69999999	2	2	5	5	41
chr2:7000000-7999999	4	4	4	20	32
chr2:70000000-70999999	1	1	1	1	7
chr2:71000000-71999999	2	2	2	2	40
chr2:72000000-72999999	4	4	4	20	32
chr2:73000000-73999999	2	2	5	5	41
chr2:74000000-74999999	1	1	12	18	63
chr2:75000000-75999999	4	4	4	20	32
chr2:76000000-76999999	3	3	14	24	43
chr2:77000000-77999999	3	3	14	24	43
chr2:78000000-78999999	3	3	14	24	43
chr2:79000000-79999999	3	3	14	24	43
chr2:8000000-8999999	2	2	2	16	24
chr2:80000000-80999999	3	3	14	24	43
chr2:81000000-81999999	3	3	14	24	43
chr2:82000000-82999999	3	3	14	24	43
chr2:83000000-83999999	3	3	14	24	43
chr2:84000000-84999999	4	4	9	12	18
chr2:85000000-85999999	1	1	1	1	7
chr2:86000000-86999999	2	2	5	5	41
chr2:87000000-87999999	4	6	8	13	16
chr2:88000000-88999999	4	6	8	13	16
chr2:89000000-89999999	4	6	11	15	39
chr2:9000000-9999999	2	2	5	5	64
chr2:91000000-91999999	3	7	10	14	29
chr2:95000000-95999999	2	2	2	2	38
chr2:96000000-96999999	1	5	6	6	28
chr2:97000000-97999999	2	2	2	2	40
chr2:98000000-98999999	1	1	1	1	7
chr2:99000000-99999999	4	6	8	13	16
chr3:1-999999	3	3	7	23	36
chr3:1000000-1999999	3	3	7	23	36
chr3:10000000-10999999	1	1	12	18	26
chr3:100000000-100999999	3	3	14	24	37
chr3:101000000-101999999	4	4	4	20	32
chr3:102000000-102999999	4	4	9	12	18
chr3:103000000-103999999	4	4	9	12	18
chr3:104000000-104999999	3	3	7	23	46
chr3:105000000-105999999	3	3	3	22	34
chr3:106000000-106999999	3	3	14	24	37
chr3:107000000-107999999	4	4	9	12	18
chr3:108000000-108999999	3	3	3	22	34
chr3:109000000-109999999	4	4	13	21	33
chr3:11000000-11999999	2	2	5	5	41
chr3:110000000-110999999	3	3	14	24	37
chr3:111000000-111999999	3	3	7	23	36
chr3:112000000-112999999	3	3	14	24	37
chr3:113000000-113999999	4	4	4	20	32
chr3:114000000-114999999	4	6	8	8	44
chr3:115000000-115999999	4	6	8	8	44
chr3:116000000-116999999	3	3	3	22	34
chr3:117000000-117999999	3	3	3	22	34
chr3:118000000-118999999	3	3	3	22	34
chr3:119000000-119999999	3	3	3	22	34
chr3:12000000-12999999	2	2	5	5	64
chr3:120000000-120999999	4	6	8	8	44
chr3:121000000-121999999	4	4	4	20	32
chr3:122000000-122999999	4	4	13	21	33
chr3:123000000-123999999	2	2	5	5	41
chr3:124000000-124999999	1	1	1	1	7
chr3:125000000-125999999	2	2	5	5	41
chr3:126000000-126999999	1	1	1	1	7
chr3:127000000-127999999	1	1	1	1	7
chr3:128000000-128999999	1	1	12	18	31
chr3:129000000-129999999	1	1	12	18	26
chr3:13000000-13999999	1	1	12	18	26
chr3:130000000-130999999	1	5	6	6	6
chr3:131000000-131999999	2	2	2	2	2
chr3:132000000-132999999	4	6	8	8	44
chr3:133000000-133999999	4	4	4	20	32
chr3:134000000-134999999	4	6	8	8	44
chr3:135000000-135999999	2	2	2	16	45
chr3:136000000-136999999	4	6	8	8	44
chr3:137000000-137999999	4	6	8	8	44
chr3:138000000-138999999	4	4	13	21	35
chr3:139000000-139999999	2	2	2	16	24
chr3:14000000-14999999	1	1	1	1	7
chr3:140000000-140999999	4	6	8	8	44
chr3:141000000-141999999	4	4	4	20	32
chr3:142000000-142999999	2	2	2	16	45
chr3:143000000-143999999	2	2	2	16	24
chr3:144000000-144999999	4	4	4	20	32
chr3:145000000-145999999	3	3	7	23	36
chr3:146000000-146999999	3	3	7	23	36
chr3:147000000-147999999	3	3	7	23	36
chr3:148000000-148999999	3	3	7	23	36
chr3:149000000-149999999	3	3	7	23	36
chr3:15000000-15999999	2	2	5	5	41
chr3:150000000-150999999	4	4	4	20	32
chr3:151000000-151999999	4	4	4	20	32
chr3:152000000-152999999	4	4	13	21	35
chr3:153000000-153999999	4	4	13	21	33
chr3:154000000-154999999	4	4	13	21	33
chr3:155000000-155999999	3	3	3	22	34
chr3:156000000-156999999	3	3	3	22	34
chr3:157000000-157999999	4	4	4	20	32
chr3:158000000-158999999	4	4	13	21	35
chr3:159000000-159999999	3	3	7	23	36
chr3:16000000-16999999	4	4	4	20	32
chr3:160000000-160999999	3	3	3	22	34
chr3:161000000-161999999	4	4	4	20	32
chr3:162000000-162999999	4	4	13	21	35
chr3:163000000-163999999	3	3	7	23	46
chr3:164000000-164999999	3	3	3	22	34
chr3:165000000-165999999	3	3	7	23	36
chr3:166000000-166999999	3	3	7	23	36
chr3:167000000-167999999	3	3	7	23	46
chr3:168000000-168999999	3	3	7	23	36
chr3:169000000-169999999	3	3	7	23	36
chr3:17000000-17999999	4	4	13	21	33
chr3:170000000-170999999	3	3	3	22	34
chr3:171000000-171999999	4	6	8	8	44
chr3:172000000-172999999	4	6	8	8	44
chr3:173000000-173999999	4	6	8	8	44
chr3:174000000-174999999	3	3	7	23	36
chr3:175000000-175999999	3	3	7	23	36
chr3:176000000-176999999	3	3	7	23	46
chr3:177000000-177999999	3	3	7	23	36
chr3:178000000-178999999	4	4	13	21	35
chr3:179000000-179999999	3	3	3	22	34
chr3:18000000-18999999	3	3	7	23	46
chr3:180000000-180999999	4	4	13	21	33
chr3:181000000-181999999	4	4	13	21	35
chr3:182000000-182999999	4	4	13	21	35
chr3:183000000-183999999	4	4	13	21	35
chr3:184000000-184999999	2	2	5	5	41
chr3:185000000-185999999	1	1	12	18	26
chr3:186000000-186999999	2	2	5	5	64
chr3:187000000-187999999	2	2	5	5	64
chr3:188000000-188999999	2	2	2	16	45
chr3:189000000-189999999	4	4	4	20	32
chr3:19000000-19999999	3	3	7	23	36
chr3:190000000-190999999	4	4	13	21	33
chr3:191000000-191999999	4	4	13	21	33
chr3:192000000-192999999	4	4	13	21	35
chr3:193000000-193999999	4	4	13	21	35
chr3:194000000-194999999	4	4	4	20	32
chr3:195000000-195999999	2	2	5	5	64
chr3:196000000-196999999	1	1	12	18	26
chr3:197000000-197999999	1	5	6	6	28
chr3:198000000-198999999	1	1	12	18	31
chr3:2000000-2999999	3	3	7	23	36
chr3:20000000-20999999	3	3	7	23	36
chr3:21000000-21999999	3	3	7	23	46
chr3:22000000-22999999	3	3	7	23	36
chr3:23000000-23999999	4	4	13	21	33
chr3:24000000-24999999	3	3	3	22	34
chr3:25000000-25999999	3	3	7	23	36
chr3:26000000-26999999	3	3	7	23	46
chr3:27000000-27999999	4	4	13	21	35
chr3:28000000-28999999	3	3	3	22	34
chr3:29000000-29999999	3	3	7	23	36
chr3:3000000-3999999	3	3	3	22	34
chr3:30000000-30999999	3	3	7	23	36
chr3:31000000-31999999	4	4	4	20	32
chr3:32000000-32999999	2	2	2	16	45
chr3:33000000-33999999	4	4	4	20	32
chr3:34000000-34999999	3	3	7	23	36
chr3:35000000-35999999	3	3	7	23	46
chr3:36000000-36999999	4	4	13	21	35
chr3:37000000-37999999	2	2	2	16	24
chr3:38000000-38999999	2	2	2	16	45
chr3:39000000-39999999	2	2	2	16	24
chr3:4000000-4999999	4	4	4	20	32
chr3:40000000-40999999	4	6	8	8	44
chr3:41000000-41999999	4	6	8	8	44
chr3:42000000-42999999	2	2	5	5	41
chr3:43000000-43999999	2	2	2	2	40
chr3:44000000-44999999	2	2	5	5	41
chr3:45000000-45999999	1	5	6	6	6
chr3:46000000-46999999	1	5	6	6	6
chr3:47000000-47999999	1	5	6	19	30
chr3:48000000-48999999	1	5	6	19	30
chr3:49000000-49999999	1	5	6	19	30
chr3:5000000-5999999	4	4	13	21	35
chr3:50000000-50999999	1	5	6	6	28
chr3:51000000-51999999	1	1	12	18	63
chr3:52000000-52999999	1	5	6	19	30
chr3:53000000-53999999	1	1	12	18	63
chr3:54000000-54999999	4	6	8	13	16
chr3:55000000-55999999	4	6	8	8	44
chr3:56000000-56999999	2	2	2	2	40
chr3:57000000-57999999	2	2	5	5	41
chr3:58000000-58999999	2	2	2	2	40
chr3:59000000-59999999	4	6	8	8	44
chr3:6000000-6999999	3	3	7	23	36
chr3:60000000-60999999	4	4	9	12	18
chr3:61000000-61999999	4	4	4	20	32
chr3:62000000-62999999	4	4	13	21	33
chr3:63000000-63999999	4	4	9	12	18
chr3:64000000-64999999	4	4	9	12	18
chr3:65000000-65999999	4	4	9	12	18
chr3:66000000-66999999	4	6	8	13	20
chr3:67000000-67999999	4	4	13	21	33
chr3:68000000-68999999	3	3	14	24	37
chr3:69000000-69999999	4	4	4	20	32
chr3:7000000-7999999	3	3	7	23	36
chr3:70000000-70999999	3	3	14	24	37
chr3:71000000-71999999	4	4	9	12	18
chr3:72000000-72999999	2	2	2	2	38
chr3:73000000-73999999	4	4	9	12	18
chr3:74000000-74999999	3	3	14	24	43
chr3:75000000-75999999	4	6	11	15	23
chr3:76000000-76999999	3	3	14	24	43
chr3:77000000-77999999	3	3	14	24	43
chr3:78000000-78999999	3	3	14	24	43
chr3:79000000-79999999	3	3	14	24	43
chr3:8000000-8999999	4	4	13	21	35
chr3:80000000-80999999	3	3	14	24	43
chr3:81000000-81999999	3	3	14	24	37
chr3:82000000-82999999	3	3	7	23	46
chr3:83000000-83999999	3	3	14	24	43
chr3:84000000-84999999	3	3	14	24	43
chr3:85000000-85999999	3	3	7	23	46
chr3:86000000-86999999	3	3	14	24	43
chr3:87000000-87999999	3	3	14	24	43
chr3:88000000-88999999	3	3	14	24	43
chr3:89000000-89999999	3	3	14	24	43
chr3:9000000-9999999	1	1	1	1	7
chr3:90000000-90999999	3	7	10	14	29
chr3:95000000-95999999	3	3	14	24	43
chr3:96000000-96999999	3	3	14	24	43
chr3:97000000-97999999	3	3	14	24	43
chr3:98000000-98999999	3	3	14	24	43
chr3:99000000-99999999	4	4	4	20	32
chr4:1-999999	2	2	2	2	17
chr4:1000000-1999999	1	5	6	19	30
chr4:10000000-10999999	4	4	9	12	18
chr4:100000000-100999999	4	4	13	21	33
chr4:101000000-101999999	4	4	13	21	33
chr4:102000000-102999999	4	4	13	21	33
chr4:103000000-103999999	4	4	4	20	32
chr4:104000000-104999999	4	4	9	12	18
chr4:105000000-105999999	4	4	13	21	33
chr4:106000000-106999999	4	4	4	20	32
chr4:107000000-107999999	3	3	3	22	34
chr4:108000000-108999999	3	3	3	22	34
chr4:109000000-109999999	4	4	13	21	33
chr4:11000000-11999999	3	3	14	24	43
chr4:110000000-110999999	4	4	13	21	33
chr4:111000000-111999999	4	4	13	21	33
chr4:112000000-112999999	3	3	7	23	36
chr4:113000000-113999999	4	6	8	8	44
chr4:114000000-114999999	4	4	4	20	32
chr4:115000000-115999999	4	4	13	21	33
chr4:116000000-116999999	3	3	3	22	34
chr4:117000000-117999999	3	3	3	22	34
chr4:118000000-118999999	3	3	3	22	34
chr4:119000000-119999999	4	4	4	4	4
chr4:12000000-12999999	3	3	14	24	43
chr4:120000000-120999999	4	4	13	21	33
chr4:121000000-121999999	3	3	7	23	36
chr4:122000000-122999999	4	4	13	21	33
chr4:123000000-123999999	4	4	13	21	33
chr4:124000000-124999999	4	4	13	21	33
chr4:125000000-125999999	3	3	3	22	34
chr4:126000000-126999999	3	3	7	23	36
chr4:127000000-127999999	3	3	3	22	34
chr4:128000000-128999999	3	3	7	23	36
chr4:129000000-129999999	4	6	8	8	44
chr4:13000000-13999999	3	3	14	24	37
chr4:130000000-130999999	3	3	3	22	34
chr4:131000000-131999999	3	3	14	24	37
chr4:132000000-132999999	4	4	9	12	42
chr4:133000000-133999999	4	4	9	12	18
chr4:134000000-134999999	3	3	3	22	34
chr4:135000000-135999999	3	3	14	24	37
chr4:136000000-136999999	3	3	3	22	34
chr4:137000000-137999999	4	4	13	21	33
chr4:138000000-138999999	3	3	7	23	36
chr4:139000000-139999999	4	4	13	21	33
chr4:14000000-14999999	4	4	9	12	18
chr4:140000000-140999999	2	2	2	16	24
chr4:141000000-141999999	4	4	4	20	32
chr4:142000000-142999999	3	3	3	22	34
chr4:143000000-143999999	4	4	13	21	33
chr4:144000000-144999999	4	4	13	21	33
chr4:145000000-145999999	3	3	7	23	46
chr4:146000000-146999999	2	2	2	16	24
chr4:147000000-147999999	4	4	13	21	33
chr4:148000000-148999999	4	4	13	21	33
chr4:149000000-149999999	3	3	3	22	34
chr4:15000000-15999999	4	4	9	12	42
chr4:150000000-150999999	3	3	3	22	34
chr4:151000000-151999999	4	4	13	21	33
chr4:152000000-152999999	2	2	2	16	45
chr4:153000000-153999999	2	2	5	5	64
chr4:154000000-154999999	2	2	2	16	45
chr4:155000000-155999999	4	4	13	21	35
chr4:156000000-156999999	4	4	13	21	33
chr4:157000000-157999999	3	3	3	22	34
chr4:158000000-158999999	3	3	14	24	37
chr4:159000000-159999999	3	3	3	22	34
chr4:16000000-16999999	4	4	9	12	18
chr4:160000000-160999999	4	4	13	21	33
chr4:161000000-161999999	3	3	7	23	36
chr4:162000000-162999999	3	3	3	22	34
chr4:163000000-163999999	4	4	13	21	33
chr4:164000000-164999999	3	3	3	22	34
chr4:165000000-165999999	3	3	3	22	34
chr4:166000000-166999999	4	4	4	20	32
chr4:167000000-167999999	3	3	3	22	34
chr4:168000000-168999999	3	3	7	23	36
chr4:169000000-169999999	4	4	13	21	35
chr4:17000000-17999999	4	4	9	12	42
chr4:170000000-170999999	4	6	8	8	44
chr4:171000000-171999999	3	3	3	22	34
chr4:172000000-172999999	3	3	3	22	34
chr4:173000000-173999999	3	3	3	22	34
chr4:174000000-174999999	4	4	13	21	33
chr4:175000000-175999999	3	3	3	22	34
chr4:176000000-176999999	3	3	3	22	34
chr4:177000000-177999999	4	4	13	21	35
chr4:178000000-178999999	3	3	3	22	34
chr4:179000000-179999999	3	3	3	22	34
chr4:18000000-18999999	3	3	14	24	37
chr4:180000000-180999999	3	3	3	22	34
chr4:181000000-181999999	3	3	3	22	34
chr4:182000000-182999999	3	3	7	23	36
chr4:183000000-183999999	3	3	3	22	34
chr4:184000000-184999999	4	6	8	8	44
chr4:185000000-185999999	2	2	5	5	41
chr4:186000000-186999999	2	2	2	16	45
chr4:187000000-187999999	4	4	13	21	33
chr4:188000000-188999999	3	3	3	22	34
chr4:189000000-189999999	3	3	3	22	34
chr4:19000000-19999999	3	3	14	24	43
chr4:190000000-190999999	3	7	10	14	29
chr4:2000000-2999999	1	5	6	19	30
chr4:20000000-20999999	3	3	14	24	43
chr4:21000000-21999999	3	3	14	24	43
chr4:22000000-22999999	4	4	9	12	18
chr4:23000000-23999999	3	3	14	24	37
chr4:24000000-24999999	4	6	8	13	20
chr4:25000000-25999999	2	2	2	2	40
chr4:26000000-26999999	4	4	9	12	42
chr4:27000000-27999999	3	3	14	24	37
chr4:28000000-28999999	3	3	14	24	37
chr4:29000000-29999999	3	3	14	24	43
chr4:3000000-3999999	1	1	12	18	31
chr4:30000000-30999999	3	3	14	24	37
chr4:31000000-31999999	3	3	14	24	37
chr4:32000000-32999999	3	3	14	24	37
chr4:33000000-33999999	3	3	14	24	43
chr4:34000000-34999999	3	3	14	24	37
chr4:35000000-35999999	3	3	14	24	37
chr4:36000000-36999999	4	4	13	21	33
chr4:37000000-37999999	2	2	2	2	40
chr4:38000000-38999999	2	2	5	5	41
chr4:39000000-39999999	1	1	12	18	63
chr4:4000000-4999999	1	1	1	1	7
chr4:40000000-40999999	2	2	5	5	41
chr4:41000000-41999999	4	6	8	13	20
chr4:42000000-42999999	4	4	9	12	42
chr4:43000000-43999999	3	3	14	24	43
chr4:44000000-44999999	3	3	14	24	43
chr4:45000000-45999999	3	3	14	24	43
chr4:46000000-46999999	3	3	14	24	37
chr4:47000000-47999999	4	6	8	13	20
chr4:48000000-48999999	4	6	11	15	39
chr4:49000000-49999999	4	6	11	15	39
chr4:5000000-5999999	2	2	2	2	38
chr4:52000000-52999999	4	4	9	12	14
chr4:53000000-53999999	4	4	9	12	42
chr4:54000000-54999999	4	6	8	13	20
chr4:55000000-55999999	4	4	9	12	42
chr4:56000000-56999999	4	6	8	13	20
chr4:57000000-57999999	4	6	8	13	20
chr4:58000000-58999999	3	3	14	24	43
chr4:59000000-59999999	3	3	14	24	37
chr4:6000000-6999999	1	1	12	18	31
chr4:60000000-60999999	3	3	14	24	37
chr4:61000000-61999999	3	3	14	24	37
chr4:62000000-62999999	3	3	14	24	43
chr4:63000000-63999999	3	3	14	24	43
chr4:64000000-64999999	3	3	14	24	37
chr4:65000000-65999999	3	3	14	24	37
chr4:66000000-66999999	3	3	14	24	37
chr4:67000000-67999999	3	3	14	24	43
chr4:68000000-68999999	4	4	13	21	33
chr4:69000000-69999999	4	4	13	21	33
chr4:7000000-7999999	1	1	12	18	31
chr4:70000000-70999999	3	3	14	24	37
chr4:71000000-71999999	4	6	8	8	44
chr4:72000000-72999999	4	4	9	12	18
chr4:73000000-73999999	3	3	14	24	37
chr4:74000000-74999999	4	4	4	20	32
chr4:75000000-75999999	4	4	9	12	18
chr4:76000000-76999999	4	6	8	8	44
chr4:77000000-77999999	2	2	2	2	38
chr4:78000000-78999999	4	6	8	8	44
chr4:79000000-79999999	4	4	13	21	33
chr4:8000000-8999999	1	1	1	1	7
chr4:80000000-80999999	3	3	3	22	34
chr4:81000000-81999999	3	3	3	22	34
chr4:82000000-82999999	3	3	3	22	34
chr4:83000000-83999999	2	2	2	16	24
chr4:84000000-84999999	2	2	2	16	24
chr4:85000000-85999999	3	3	3	22	34
chr4:86000000-86999999	4	4	9	12	18
chr4:87000000-87999999	4	4	13	21	33
chr4:88000000-88999999	4	6	8	8	44
chr4:89000000-89999999	4	6	8	8	44
chr4:9000000-9999999	2	2	2	2	2
chr4:90000000-90999999	4	4	13	21	33
chr4:91000000-91999999	3	3	3	22	34
chr4:92000000-92999999	3	3	7	23	36
chr4:93000000-93999999	3	3	3	22	34
chr4:94000000-94999999	3	3	7	23	36
chr4:95000000-95999999	4	4	13	21	33
chr4:96000000-96999999	3	3	3	22	34
chr4:97000000-97999999	3	3	7	23	46
chr4:98000000-98999999	3	3	7	23	46
chr4:99000000-99999999	4	4	13	21	33
chr5:1-999999	1	1	12	18	31
chr5:1000000-1999999	1	1	12	18	31
chr5:10000000-10999999	2	2	2	2	38
chr5:100000000-100999999	3	3	7	23	36
chr5:101000000-101999999	3	3	3	22	34
chr5:102000000-102999999	3	3	3	22	34
chr5:103000000-103999999	3	3	14	24	37
chr5:104000000-104999999	3	3	7	23	46
chr5:105000000-105999999	3	3	3	22	34
chr5:106000000-106999999	3	3	3	22	34
chr5:107000000-107999999	4	4	13	21	35
chr5:108000000-108999999	4	4	13	21	33
chr5:109000000-109999999	3	3	7	23	36
chr5:11000000-11999999	4	4	9	12	18
chr5:110000000-110999999	4	4	13	21	33
chr5:111000000-111999999	4	4	4	20	32
chr5:112000000-112999999	4	4	4	20	32
chr5:113000000-113999999	3	3	7	23	36
chr5:114000000-114999999	3	3	3	22	34
chr5:115000000-115999999	4	4	13	21	33
chr5:116000000-116999999	3	3	3	22	34
chr5:117000000-117999999	3	3	7	23	36
chr5:118000000-118999999	4	4	13	21	33
chr5:119000000-119999999	3	3	7	23	36
chr5:12000000-12999999	3	3	14	24	43
chr5:120000000-120999999	3	3	7	23	36
chr5:121000000-121999999	3	3	3	22	34
chr5:122000000-122999999	4	4	13	21	35
chr5:123000000-123999999	3	3	3	22	34
chr5:124000000-124999999	3	3	3	22	34
chr5:125000000-125999999	3	3	3	22	34
chr5:126000000-126999999	4	4	13	21	33
chr5:127000000-127999999	4	4	13	21	35
chr5:128000000-128999999	3	3	7	23	46
chr5:129000000-129999999	3	3	7	23	36
chr5:13000000-13999999	3	3	14	24	43
chr5:130000000-130999999	4	4	13	21	33
chr5:131000000-131999999	2	2	5	5	41
chr5:132000000-132999999	1	1	12	18	63
chr5:133000000-133999999	1	1	12	18	26
chr5:134000000-134999999	1	1	1	1	7
chr5:135000000-135999999	2	2	2	16	45
chr5:136000000-136999999	2	2	2	16	24
chr5:137000000-137999999	1	1	12	18	63
chr5:138000000-138999999	1	1	12	18	63
chr5:139000000-139999999	1	1	12	18	63
chr5:14000000-14999999	2	2	2	2	38
chr5:140000000-140999999	4	4	4	20	32
chr5:141000000-141999999	2	2	2	16	45
chr5:142000000-142999999	2	2	2	16	24
chr5:143000000-143999999	4	4	13	21	35
chr5:144000000-144999999	3	3	7	23	36
chr5:145000000-145999999	4	4	13	21	35
chr5:146000000-146999999	3	3	3	22	34
chr5:147000000-147999999	3	3	7	23	36
chr5:148000000-148999999	4	6	8	8	44
chr5:149000000-149999999	1	1	12	18	63
chr5:15000000-15999999	4	4	9	12	14
chr5:150000000-150999999	2	2	5	5	41
chr5:151000000-151999999	4	4	13	21	35
chr5:152000000-152999999	3	3	7	23	36
chr5:153000000-153999999	4	4	4	20	32
chr5:154000000-154999999	4	4	13	21	33
chr5:155000000-155999999	3	3	3	22	34
[truncated: 852 more rows]
